# Supplementary material for: An insight into the sialome of the oriental rat flea, Xenopsylla cheopis (Rots)
Source: BMC Genomics. 2007 Apr 16;8:102. doi: 10.1186/1471-2164-8-102 (PMC1876217; doi:10.1186/1471-2164-8-102)
Supplement: Additional file 1 — Supplemental table S1. Hyperlinked Microsoft Excel file with assembled EST's and various database comparisons. This file can be found at NCBI [87] and at BMC Genomics as supplemental data. [file 1471-2164-8-102-S1.xls]

## Sheet: XC-7-90-90-ALL
Assembled contig	Assembler output	Fasta file	Number of sequences	Length	Percent N	Percent AT	PA at	Contig number	Name of larger sequence	PolyA at	Average Result from SigP server	Signal	Anchor	Cytoplas	No orf	Best match to NR protein database	E value	Match	Extent of match	Length of best match	% identity	% Match length	First residue of match	First residue of sequence	Orientation of assembled output	Key words	Species	Best match to INSECTA database	E value	Match	Extent of match	Length of best match	% identity	% Match length	First residue of match	First residue of sequence	Number of segments	Orientation of assembled output	THIS IS FOR Big band from SDS-gel [AD]-[DE]-[NQKL]-[KL]-[FK]-[VF]-V-F-[MV]-[TA]-[RV]-G-G-[DA]-[DF]-[YV]-[EA]-[GV]-D-Y.	THIS IS FOR XC-1 SDS-gel E-I-T-V-T-S-V-D-D-F-R-Q-Q-K-E-A-M-K.	THIS IS FOR XC-2 [AD]-K-K-Y-S-D-T-V-K-K-N-[DG]-Q-H-R-I-P-G-L.	MS/MS experiments	Comments	Class	Best match to GO database	E value	All descriptors	Parent	Second parent
Putative secreted products
Phosphatase family
XC-contig_4	Contig-4	Contig4	83	980	.	68.9	961	4	XCM-P09_D06.seq	93	Cyt	1	0	26	0	Acid phosphatase prostate nirs varia	1E-006	gi|58737017	158	353	26	45	193	56	FOR	PHOSPHATASE PROSTATE NIRS VARIANT 1 HOMO SAPIENS CHAIN CRYSTAL STRUCTURE HUMAN PROSTATIC ACID STRUCTURAL ORIGINS L + -TARTRATE INHIBITION TARTRATE UNNAMED PRODUCT PRECURSOR VALIDATED PPAP_HUMAN STRUCTURES IN COMPLEX WITH A PHOSPHATE ION ALPHA- BENZYLAMINOBENZYLPHOSPHONIC UPDATE MECHANISTIC PICTURE OFFER NEW INSIGHTS INTO INHIBITOR DESIGN RPAP RATTUS NORVEGICUS RAT PPAP_RAT E.C.3.1.3.2 COMPLEXED V…	Homo sapiens	GH19849p [Drosophila melanogaster] 50 1e-005	1E-005	gi|16768152	179	395	23	45	233	53	1	FOR				FR01-1 -> LSGGLILSDILNDMK 28 |FR01-1 -> LSGGLILSDILNDMK 8 |FR01-1 -> LSGGLILSDILNDMK 46 |FR01-1 -> LSGGLILSDILNDMK 20 ||FR01-3 -> LAVFMPPGATLDGK 75 |FR01-3 -> LAVFMPPGATLDGK 36 |FR01-3 -> LAVFMPPGATLDGK 46 |FR01-3 -> LAVFMPPGATLDGK 55 |FR01-3 -> LAVFMPPGATLDGK 21 |FR01-3 -> LAVFMPPGATLDGK 38 |FR01-3 -> LAVFMPPGATLDGK 93 |FR01-3 -> LAVFMPPGATLDGK 67 |FR01-3 -> LAVFMPPGATLDGK 95 ||FR06-1 -> LPGCEEK…	truncated phosphatase	s/ph	protein tyrosine phosphatase activity - regulation of cell cycle - extracellular	5e-08	protein tyrosine phosphatase activity||phosphoprotein phosphatase activity||phosphoric monoester hydrolase activity||phosphoric ester hydrolase activity||hydrolase activity\, acting on ester bonds||hydrolase activity||catalytic activity	catalytic activity	hydrolase activity
XC-contig_5	Contig-5	Contig5	43	1578	.	67.1	1559	5	XCL-P04_B06.seq	371	SIG	9	0	20	0	LOC446918 protein [Xenopus laevis] 77 1e-012	1E-012	gi|51593158	359	406	23	88	8	80	FOR	XENOPUS LAEVIS PROSTATIC ACID PHOSPHATASE PRECURSOR HOMO SAPIENS VALIDATED HUMAN PPAP_HUMAN PROSTATE SYNTHETIC CONSTRUCT ANOPHELES GAMBIAE STR. PEST CHAIN CRYSTAL STRUCTURES IN COMPLEX WITH A PHOSPHATE ION ALPHA- BENZYLAMINOBENZYLPHOSPHONIC UPDATE MECHANISTIC PICTURE OFFER NEW INSIGHTS INTO INHIBITOR DESIGN NIRS VARIANT 1 STRUCTURE STRUCTURAL ORIGINS L + -TARTRATE INHIBITION TARTRATE UNNAMED PROD…	Xenopus laevis	ENSANGP00000018380 [Anopheles gambiae	5E-009	gi|55245493	331	345	23	96	29	200	1	FOR	Big -> AEQLKFVFVTVrGADYEVcd 26 |Big -> AEQLKFVFVTVrGADYEVcd 32 |Big -> AEQLKFVFVTVrGADYEVcd 30 |Big -> AEQLKFVFVTVrGADYEVcd 31 |Big -> AEQLKFVFVTVrGADYEVcd 30 |Big -> AEQLKFVFVTVrGADYEVcd 30 |Big -> AEQLKFVFVTVrGADYEVcd 30 |Big -> AEQLKFVFVTVrGADYEVcd 30 |Big -> AEQLKFVFVTVrGADYEVcd 30 |			FR01-1 -> LSGGLILSDILNDMK 154 |FR01-1 -> LSGGLILSDILNDMK 24 |FR01-1 -> LSGGLILSDILNDMK 249 |FR01-1 -> LSGGLILSDILNDMK 250 |FR01-1 -> LSGGLILSDILNDMK 64 |FR01-1 -> LSGGLILSDILNDMK 177 |FR01-1 -> LSGGLILSDILNDMK 252 ||FR01-2 -> VEWASDDMMK 213 |FR01-2 -> VEWASDDMMK 217 |FR01-2 -> VEWASDDMMK 145 ||FR06-1 -> LPGCEEKCPFQKFQQILTK 170 |FR06-1 -> LPGCEEKCPFQKFQQILTK 184 |FR06-1 -> LPGCEEKCPFQKFQQILTK 185 …	phosphatase	s/ph	protein tyrosine phosphatase activity - regulation of cell cycle - extracellular	5e-11	protein tyrosine phosphatase activity||phosphoprotein phosphatase activity||phosphoric monoester hydrolase activity||phosphoric ester hydrolase activity||hydrolase activity\, acting on ester bonds||hydrolase activity||catalytic activity	catalytic activity	hydrolase activity
XC-contig_7	Contig-7	Contig7	41	1269	.	65.6	1250	7	XCL-P11_H04.seq	397	Cyt	0	0	44	0	CG6656-PA [Drosophila melanogaster]	1E-007	gi|24648840	245	395	22	62	168	478	FOR	CG6656-PA DROSOPHILA MELANOGASTER XENOPUS LAEVIS PROSTATIC ACID PHOSPHATASE E.C.3.1.3.2 COMPLEXED WITH VANADATE TARTARIC PREDICTED SIMILAR TO LYSOSOMAL PRECURSOR LAP GALLUS HYPOTHETICAL RPAP RATTUS NORVEGICUS RAT PPAP_RAT PSEUDOOBSCURA UNNAMED PRODUCT TETRAODON NIGROVIRIDIS ANOPHELES GAMBIAE STR. PEST CAENORHABDITIS ELEGANS HISTIDINE 48.4 KD PPAY_CAEEL PUTATIVE IMPORTED MUS MUSCULUS HOMO SAPIENS …	Drosophila melanogaster	GH19849p [Drosophila melanogaster] 60 1e-008	1E-008	gi|16768152	245	395	22	62	168	478	1	FOR	Big -> DDLKFVfvMARGGDFVAGDY 31 |Big -> DDLxFxlvMARGGDFVAGeY 32 |			FR01-5 -> QQPSSSTWMTDDLMNK 27 |FR01-5 -> QQPSSSTWMTDDLMNK 71 |FR01-5 -> QQPSSSTWMTDDLMNK 38 ||FR09-10 -> DSELTEQGKQEAFQLGTK 63 ||FR09-7 -> GGDFVAGDYAGGPK 42 ||FR10-10 -> DSELTEQGKQEAFQLGTK 63 ||FR11-30 -> AVTASDvYPEDGSHVDIEMYQENNK 64 |FR11-30 -> AVTASDIYPEDGSHVDIEMYQENNK 61 |FR11-30 -> AVTASDIYPEDGSHVDIEMYQENNK 65 |FR11-30 -> AVTASDIYPEDGSHVDIEMYQENdK 125 |FR11-30 -> AVTASDIYPEDGSHVDIEMYQENNK 161…	truncated phosphatase	s/ph	acid phosphatase activity - lysosomal membrane - integral to membrane - lysosome	1e-06	acid phosphatase activity||phosphoric monoester hydrolase activity||phosphoric ester hydrolase activity||hydrolase activity\, acting on ester bonds||hydrolase activity||catalytic activity	catalytic activity	hydrolase activity
XC-contig_27	Contig-27	Contig27	34	1362	.	65.2	1343	27	XCL-P01_F11.seq	315	SIG	12	0	21	0	unnamed protein product [Tetraodon n	3E-009	gi|47216717	387	468	22	83	4	69	FOR	UNNAMED PRODUCT TETRAODON NIGROVIRIDIS XENOPUS LAEVIS PROSTATIC ACID PHOSPHATASE PRECURSOR HOMO SAPIENS VALIDATED HUMAN PPAP_HUMAN HYPOTHETICAL CAENORHABDITIS BRIGGSAE RPAP RATTUS NORVEGICUS RAT PPAP_RAT CG6656-PA DROSOPHILA MELANOGASTER PSEUDOOBSCURA E.C.3.1.3.2 COMPLEXED WITH VANADATE TARTARIC CHAIN CRYSTAL STRUCTURE STRUCTURAL ORIGINS L + -TARTRATE INHIBITION TARTRATE STRUCTURES IN COMPLEX A P…	Tetraodon nigroviridis	GH19849p [Drosophila melanogaster] 49 3e-005	3E-005	gi|16768152	193	395	22	49	221	654	1	FOR	Big -> eEKLKFVFVTVrGADYEacd 29 |Big -> eEKLKFVFVTVrGADYEacd 30 |Big -> eEKLKFVFVTVrGADYEacd 30 |Big -> eEKLKFVFVTVrGADYEacd 30 |Big -> eEKLKFVFVTVrGADYEacd 37 |Big -> eEKLKFVFVTVrGADYEacd 30 |			FR01-4 -> SQTSTLVAAAGMEGDQSK 109 |FR01-4 -> SQTSTLVAAAGMEGDQSK 110 |FR01-4 -> SQTSTLVAAAGMEGDQSK 110 ||FR07-7 -> DKSWTDEELKK 128 |FR07-7 -> DKSWTDEELKK 129 |FR07-7 -> DKSWTDEELKK 129 ||FR08-7 -> DKSWTDEELKK 128 |FR08-7 -> DKSWTDEELKK 129 |FR08-7 -> DKSWTDEELKK 129 ||FR09-8 -> DKSWTDEELKK 128 |FR09-8 -> DKSWTDEELKK 129 |FR09-8 -> DKSWTDEELKK 129 ||FR10-8 -> DKSWTDEELKK 128 |FR10-8 -> DKSWTDEELKK 1…	phosphatase	s/ph	protein tyrosine phosphatase activity - regulation of cell cycle - extracellular	4e-07	protein tyrosine phosphatase activity||phosphoprotein phosphatase activity||phosphoric monoester hydrolase activity||phosphoric ester hydrolase activity||hydrolase activity\, acting on ester bonds||hydrolase activity||catalytic activity	catalytic activity	hydrolase activity
XC-contig_46	Contig-46	Contig46	24	1316	.	66.8	1297	46	XCS-P05_D04.seq		Cyt	2	0	11	0	unnamed protein product [Tetraodon n	3E-007	gi|47216717	381	468	22	81	9	60	FOR	UNNAMED PRODUCT TETRAODON NIGROVIRIDIS ANOPHELES GAMBIAE STR. PEST XENOPUS LAEVIS CG9451-PA DROSOPHILA MELANOGASTER OLFACTORY RECEPTOR 877 MUS MUSCULUS OLFR877 PREDICTED SIMILAR TO CANIS FAMILIARIS RATTUS NORVEGICUS CG6656-PA HYPOTHETICAL GALLUS LYSOSOMAL ACID PHOSPHATASE PRECURSOR LAP PLASMODIUM FALCIPARUM 3D7 PSEUDOOBSCURA LYSOPHOSPHATIDIC TESTICULAR ISOFORM A HOMO SAPIENS 6 STREPTOCOCCUS AGALA…	Tetraodon nigroviridis	ENSANGP00000018380 [Anopheles gambiae] 57 1e-007	1E-007	gi|31198969	358	409	20	88	65	135	1	FOR				FR07-5 -> QILQQYAISDDDHK 217 |FR07-5 -> QILQQYAISDDDHK 108 |FR07-5 -> QILQQYAISDDDHK 23 |FR07-5 -> QILQQYAISDDDHK 97 |FR07-5 -> QILQQYAISDDDHK 79 |FR07-5 -> QILQQYAISDDDHK 168 |FR07-5 -> QILQQYAISDDDHK 48 |FR07-5 -> QILQQYAISDDDHK 291 |FR07-5 -> QILQQYAISDDDHK 21 ||FR08-3 -> QILQQYAISDDDHK 217 |FR08-3 -> QILQQYAISDDDHK 108 |FR08-3 -> QILQQYAISDDDHK 23 |FR08-3 -> QILQQYAISDDDHK 97 |FR08-3 -> QILQQ…	phosphatase	s/ph
XC-contig_52	Contig-52	Contig52	9	1410	0.1	67.7	1391	52	XCL-P11_A05.seq	217	Cyt	1	0	5	0	acid phosphatase 49 3e-004	3E-004	gi|189619	288	386	23	75	7	58	FOR	PHOSPHATASE SAPIENS ACID PROSTATE SYNTHETIC CONSTRUCT PROSTATIC PRECURSOR HOMO VALIDATED HUMAN PPAP_HUMAN CHAIN CRYSTAL STRUCTURES IN COMPLEX WITH A PHOSPHATE ION ALPHA- BENZYLAMINOBENZYLPHOSPHONIC UPDATE MECHANISTIC PICTURE OFFER NEW INSIGHTS INTO INHIBITOR DESIGN STRUCTURE STRUCTURAL ORIGINS L + -TARTRATE INHIBITION TARTRATE UNNAMED PRODUCT MUS MUSCULUS HYPOTHETICAL PLASMODIUM BERGHEI UNLIKELY …		ENSANGP00000018380 [Anopheles gambiae] 34 1.0	1.0	gi|31198969	257	409	20	63	53	136	2	FOR				FR10-5 -> SSTQFPAMQQYLK 141 ||FR10-6 -> INWQWSEAK 131 |FR10-6 -> INWQWSEAK 140 ||FR11-1 -> ELMWTSLTATEDLRK 32 |FR11-1 -> ELMWTSLTATEDLRK 244 |FR11-1 -> ELMWTSLTATEDLRK 17 |FR11-1 -> ELMWTSLTATEDLRK 253 ||FR11-2 -> SINDRPDLK 68 |FR11-2 -> SINDRPDLK 53 ||FR11-3 -> SSTQFPAMQQYLK 141 ||FR11-4 -> GREDAYGYGQEISDMYR 74 |FR11-4 -> GREDAYGYGQEISDMYR 83 ||FR11-5 -> TMQAALVLGAGLENK 113 |FR11-5 -> TMQAALVLGA…	phosphatase	s/ph	protein tyrosine phosphatase activity - regulation of cell cycle - extracellular	8e-05	protein tyrosine phosphatase activity||phosphoprotein phosphatase activity||phosphoric monoester hydrolase activity||phosphoric ester hydrolase activity||hydrolase activity\, acting on ester bonds||hydrolase activity||catalytic activity	catalytic activity	hydrolase activity
XC-contig_69	Contig-69	Contig69	4	585	.	67	566	69	XCL-P02_A04.seq	218	Cyt	0	0	3	0	similar to CG9451-PA [Apis mellifera] 55 1e-006	1E-006	gi|48096099	137	679	27	20	549	107	FOR	SIMILAR TO CG9451-PA MELLIFERA DROSOPHILA PSEUDOOBSCURA CG6656-PA MELANOGASTER PROSTATIC ACID PHOSPHATASE PRECURSOR HOMO SAPIENS UNNAMED PRODUCT VALIDATED HUMAN PPAP_HUMAN PROSTATE SYNTHETIC CONSTRUCT NIRS VARIANT 1 CHAIN CRYSTAL STRUCTURES IN COMPLEX WITH A PHOSPHATE ION ALPHA- BENZYLAMINOBENZYLPHOSPHONIC UPDATE MECHANISTIC PICTURE OFFER NEW INSIGHTS INTO INHIBITOR DESIGN STRUCTURE STRUCTURAL OR…	Apis mellifera	similar to CG9451-PA [Apis mellifera] 55 2e-007	2E-007	gi|48096099	137	679	27	20	549	107	1	FOR					truncated phosphatase	s/ph	protein tyrosine phosphatase activity - regulation of cell cycle - extracellular	0.001	protein tyrosine phosphatase activity||phosphoprotein phosphatase activity||phosphoric monoester hydrolase activity||phosphoric ester hydrolase activity||hydrolase activity\, acting on ester bonds||hydrolase activity||catalytic activity	catalytic activity	hydrolase activity
XC-contig_74	Contig-74	Contig74	3	965	1.1	65.1	946	74	XCS-P06_C10.seq	324	Cyt	0	0	1	0	CG6656-PA [Drosophila melanogaster]	4E-007	gi|24648840	325	395	24	82	85	26	FOR	CG6656-PA DROSOPHILA MELANOGASTER PSEUDOOBSCURA HYPOTHETICAL OCEANOBACILLUS IHEYENSIS CONSERVED PREDICTED SIMILAR TO PROSTATIC ACID PHOSPHATASE PRECURSOR GALLUS PLASMODIUM BERGHEI CAENORHABDITIS ELEGANS HISTIDINE 48.4 KD PPAY_CAEEL PUTATIVE BRIGGSAE IMPORTED YOELII UNNAMED PRODUCT HOMO SAPIENS VALIDATED HUMAN PPAP_HUMAN PROSTATE SYNTHETIC CONSTRUCT XENOPUS LAEVIS VIRILIS CHAIN CRYSTAL STRUCTURES …	Drosophila melanogaster	GH19849p [Drosophila melanogaster] 58 5e-008	5E-008	gi|16768152	325	395	24	82	85	26	1	FOR				FR23-34 -> LFFNAFEDTQTK 89 ||FR24-27 -> LFFNAFEDTQTK 89 ||FR25-102 -> ALDSVALFPDEGAK 16 |FR25-102 -> ALDSVALFPDEGAK 153 ||FR25-103 -> LLIELHETQK 30 ||FR25-104 -> IVFAALLSVLNPSGTR 133 ||FR25-105 -> VTYTYSEAK 46 ||FR25-106 -> TQYGYFFDK 77 |FR25-106 -> TQYGYFFDK 7 ||FR25-107 -> LSGGPILTDILNQLESAFK 102 ||FR25-108 -> LFFNAFEDTQTK 89 ||FR25-109 -> KVTLLSLPR 124 ||FR25-110 -> DFSSVTEQQQK 81 ||FR26-41 ->…	truncated phosphatase	s/ph	protein tyrosine phosphatase activity - regulation of cell cycle - extracellular	0.086	protein tyrosine phosphatase activity||phosphoprotein phosphatase activity||phosphoric monoester hydrolase activity||phosphoric ester hydrolase activity||hydrolase activity\, acting on ester bonds||hydrolase activity||catalytic activity	catalytic activity	hydrolase activity
XC-contig_10	Contig-10	Contig10	1	1122	5.1	62.8		10	XCL-P01_E01.seq		Cyt	0	0	1	0	LOC446918 protein [Xenopus laevis] 59 2e-007	2E-007	gi|51593158	197	406	25	49	171	26	FOR	XENOPUS LAEVIS UNNAMED PRODUCT HOMO SAPIENS PROSTATIC ACID PHOSPHATASE PRECURSOR VALIDATED HUMAN PPAP_HUMAN PROSTATE NIRS VARIANT 1 CHAIN CRYSTAL STRUCTURES IN COMPLEX WITH A PHOSPHATE ION ALPHA- BENZYLAMINOBENZYLPHOSPHONIC UPDATE MECHANISTIC PICTURE OFFER NEW INSIGHTS INTO INHIBITOR DESIGN STRUCTURE STRUCTURAL ORIGINS L + -TARTRATE INHIBITION TARTRATE RPAP RATTUS NORVEGICUS RAT PPAP_RAT E.C.3.1.…	Xenopus laevis	GH19849p [Drosophila melanogaster] 55 5e-007	5E-007	gi|16768152	198	395	24	50	214	92	1	FOR				FR01-1 -> LSGGLILSDILNDMK 80 ||FR01-2 -> VEWASDDMMK 48 ||FR01-3 -> LAVFMPPGATLDGK 127 ||FR06-1 -> LPGCExKCPFQQFQQILTK 185 ||FR06-2 -> LSLFTTPQGLLIAK 113 ||FR07-1 -> LPGCExKCPFQQFQQILTK 185 ||FR07-2 -> LSLFTTPQGLLIAK 113 ||FR07-3 -> YAVNEQEHETLCK 204 ||FR08-1 -> YAVNEQEHETLCK 204 ||FR08-2 -> LSLFTTPQGLLIAK 113 ||FR09-5 -> YAVNEQEHETLCK 204 ||FR09-6 -> LSLFTTPQGLLIAK 113 ||FR10-1 -> LPGCExKCPFQQFQQ…	truncated phosphatase	s/ph	protein tyrosine phosphatase activity - regulation of cell cycle - extracellular	8e-08	protein tyrosine phosphatase activity||phosphoprotein phosphatase activity||phosphoric monoester hydrolase activity||phosphoric ester hydrolase activity||hydrolase activity\, acting on ester bonds||hydrolase activity||catalytic activity	catalytic activity	hydrolase activity
XC-contig_11	Contig-11	Contig11	1	1224	3	63.1	1205	11	XCL-P11_C05.seq	1205	Cyt	0	0	2	0	unnamed protein product [Homo sapiens] 57 1e-006	1E-006	gi|28322	158	386	26	41	226	298	FOR	UNNAMED PRODUCT HOMO SAPIENS PROSTATIC ACID PHOSPHATASE PRECURSOR VALIDATED HUMAN PPAP_HUMAN PROSTATE NIRS VARIANT 1 CHAIN CRYSTAL STRUCTURES IN COMPLEX WITH A PHOSPHATE ION ALPHA- BENZYLAMINOBENZYLPHOSPHONIC UPDATE MECHANISTIC PICTURE OFFER NEW INSIGHTS INTO INHIBITOR DESIGN STRUCTURE STRUCTURAL ORIGINS L + -TARTRATE INHIBITION TARTRATE RPAP RATTUS NORVEGICUS RAT PPAP_RAT E.C.3.1.3.2 COMPLEXED V…	Homo sapiens	GH19849p [Drosophila melanogaster] 50 2e-005	2E-005	gi|16768152	179	395	23	45	233	295	1	FOR				FR01-1 -> LSGGLILSDILNDMK 129 ||FR01-2 -> VEWASDDMMK 97 ||FR01-3 -> LAVFMPPGATLDGK 176 ||FR06-1 -> LPGCEEKCPFQQFQQILTK 234 ||FR06-2 -> LSLFTTPQGLLIAK 162 ||FR07-1 -> LPGCEEKCPFQQFQQILTK 234 ||FR07-2 -> LSLFTTPQGLLIAK 162 ||FR07-3 -> YAVNEQEHETLCK 253 ||FR08-1 -> YAVNEQEHETLCK 253 ||FR08-2 -> LSLFTTPQGLLIAK 162 ||FR09-5 -> YAVNEQEHETLCK 253 ||FR09-6 -> LSLFTTPQGLLIAK 162 ||FR10-1 -> LPGCEEKCPFQQFQ…	truncated phosphatase	s/ph	protein tyrosine phosphatase activity - regulation of cell cycle - extracellular	7e-08	protein tyrosine phosphatase activity||phosphoprotein phosphatase activity||phosphoric monoester hydrolase activity||phosphoric ester hydrolase activity||hydrolase activity\, acting on ester bonds||hydrolase activity||catalytic activity	catalytic activity	hydrolase activity
XC-contig_12	Contig-12	Contig12	1	1140	3.3	63.8		12	XCL-P02_A01.seq		Ind	0	0	0	0	ACPP protein [Homo sapiens] 60 1e-007	1E-007	gi|13938615	202	418	23	48	226	178	FOR	SAPIENS CG6656-PA DROSOPHILA MELANOGASTER XENOPUS LAEVIS UNNAMED PRODUCT HOMO PROSTATIC ACID PHOSPHATASE PRECURSOR VALIDATED HUMAN PPAP_HUMAN PROSTATE NIRS VARIANT 1 CHAIN CRYSTAL STRUCTURES IN COMPLEX WITH A PHOSPHATE ION ALPHA- BENZYLAMINOBENZYLPHOSPHONIC UPDATE MECHANISTIC PICTURE OFFER NEW INSIGHTS INTO INHIBITOR DESIGN STRUCTURE STRUCTURAL ORIGINS L + -TARTRATE INHIBITION TARTRATE RPAP RATTU…	Homo sapiens	GH19849p [Drosophila melanogaster] 59 2e-008	2E-008	gi|16768152	230	395	24	58	187	19	1	FOR				FR01-1 -> LSGGLILSDILNDMK 89 ||FR01-2 -> VEWASDDMMK 57 ||FR01-3 -> LAVFMPPGATLDGK 136 ||FR06-1 -> LPGCEEKCPFQQFQQILTK 194 ||FR06-2 -> LSLFTTPQGLLIAK 122 ||FR07-1 -> LPGCEEKCPFQQFQQILTK 194 ||FR07-2 -> LSLFTTPQGLLIAK 122 ||FR07-3 -> YAVNEQEHETLCK 213 ||FR08-1 -> YAVNEQEHETLCK 213 ||FR08-2 -> LSLFTTPQGLLIAK 122 ||FR09-5 -> YAVNEQEHETLCK 213 ||FR09-6 -> LSLFTTPQGLLIAK 122 ||FR10-1 -> LPGCEEKCPFQQFQQ…	truncated phosphatase	s/ph	protein tyrosine phosphatase activity - regulation of cell cycle - extracellular	6e-08	protein tyrosine phosphatase activity||phosphoprotein phosphatase activity||phosphoric monoester hydrolase activity||phosphoric ester hydrolase activity||hydrolase activity\, acting on ester bonds||hydrolase activity||catalytic activity	catalytic activity	hydrolase activity
XC-contig_13	Contig-13	Contig13	1	1289	3.7	61.7	1270	13	XCL-P04_E08.seq	1270	Cyt	0	0	1	0	LOC446918 protein [Xenopus laevis] 67 1e-009	1E-009	gi|51593158	225	406	24	55	138	179	FOR	XENOPUS LAEVIS UNNAMED PRODUCT HOMO SAPIENS PROSTATIC ACID PHOSPHATASE PRECURSOR VALIDATED HUMAN PPAP_HUMAN PROSTATE NIRS VARIANT 1 CHAIN CRYSTAL STRUCTURES IN COMPLEX WITH A PHOSPHATE ION ALPHA- BENZYLAMINOBENZYLPHOSPHONIC UPDATE MECHANISTIC PICTURE OFFER NEW INSIGHTS INTO INHIBITOR DESIGN STRUCTURE STRUCTURAL ORIGINS L + -TARTRATE INHIBITION TARTRATE RPAP RATTUS NORVEGICUS RAT PPAP_RAT E.C.3.1.…	Xenopus laevis	CG6656-PA [Drosophila melanogaster] 50 2e-005	2E-005	gi|24648840	174	395	24	44	214	314	1	FOR				FR01-1 -> LSGGLILSDILNDMK 154 ||FR01-2 -> VEWASDDMMK 122 ||FR01-3 -> LAVFMPPGATLDGK 201 ||FR06-1 -> LPGCEEKCPFQQFQQILTK 259 ||FR06-2 -> LSLFTTPQGLLIAK 187 ||FR07-1 -> LPGCEEKCPFQQFQQILTK 259 ||FR07-2 -> LSLFTTPQGLLIAK 187 ||FR07-4 -> lSQISTLITGAGLEGDQSKR 14 ||FR07-7 -> DKSWTDEELKK 34 ||FR08-2 -> LSLFTTPQGLLIAK 187 ||FR08-7 -> DKSWTDEELKK 34 ||FR09-6 -> LSLFTTPQGLLIAK 187 ||FR09-8 -> DKSWTDEELKK 3…	truncated phosphatase	s/ph	protein tyrosine phosphatase activity - regulation of cell cycle - extracellular	7e-08	protein tyrosine phosphatase activity||phosphoprotein phosphatase activity||phosphoric monoester hydrolase activity||phosphoric ester hydrolase activity||hydrolase activity\, acting on ester bonds||hydrolase activity||catalytic activity	catalytic activity	hydrolase activity
XC-contig_14	Contig-14	Contig14	1	1317	3.9	61.3		14	XCL-P02_H11.seq		Ind	0	0	0	0	LOC446918 protein [Xenopus laevis] 62 3e-008	3E-008	gi|51593158	217	406	24	53	138	221	FOR	XENOPUS LAEVIS SAPIENS UNNAMED PRODUCT HOMO PROSTATIC ACID PHOSPHATASE PRECURSOR VALIDATED HUMAN PPAP_HUMAN PROSTATE NIRS VARIANT 1 CHAIN CRYSTAL STRUCTURES IN COMPLEX WITH A PHOSPHATE ION ALPHA- BENZYLAMINOBENZYLPHOSPHONIC UPDATE MECHANISTIC PICTURE OFFER NEW INSIGHTS INTO INHIBITOR DESIGN STRUCTURE STRUCTURAL ORIGINS L + -TARTRATE INHIBITION TARTRATE E.C.3.1.3.2 COMPLEXED VANADATE TARTARIC RPAP…	Xenopus laevis	CG6656-PA [Drosophila melanogaster] 46 3e-004	3E-004	gi|24648840	176	395	23	45	214	356	1	FOR				FR01-1 -> LSGGLILSDILNDMK 168 ||FR01-2 -> VEWASDDMMK 136 ||FR01-3 -> LAVFMPPGATLDGK 215 ||FR06-2 -> LSLFTTPQGLLIAK 201 ||FR07-2 -> LSLFTTPQGLLIAK 201 ||FR07-4 -> RSQISTLITGAGLEGDQSKR 28 ||FR07-7 -> DKSWTDEELKK 48 ||FR08-2 -> LSLFTTPQGLLIAK 201 ||FR08-7 -> DKSWTDEELKK 48 ||FR09-6 -> LSLFTTPQGLLIAK 201 ||FR09-8 -> DKSWTDEELKK 48 ||FR10-2 -> LSLFTTPQGLLIAK 201 ||FR10-3 -> LSGGLILSDILNDMK 168 ||FR10-…	truncated phosphatase	s/ph	protein tyrosine phosphatase activity - regulation of cell cycle - extracellular	3e-07	protein tyrosine phosphatase activity||phosphoprotein phosphatase activity||phosphoric monoester hydrolase activity||phosphoric ester hydrolase activity||hydrolase activity\, acting on ester bonds||hydrolase activity||catalytic activity	catalytic activity	hydrolase activity
XC-contig_15	Contig-15	Contig15	1	1165	4.1	60.3		15	XCL-P04_A11.seq		Cyt	0	0	2	0	LOC446918 protein [Xenopus laevis] 45 2e-004	2E-004	gi|51593158	196	406	23	48	138	165	FOR	XENOPUS LAEVIS PROSTATIC ACID PHOSPHATASE RPAP RATTUS NORVEGICUS PRECURSOR RAT PPAP_RAT SAPIENS UNNAMED PRODUCT HOMO VALIDATED HUMAN PPAP_HUMAN CHAIN CRYSTAL STRUCTURES IN COMPLEX WITH A PHOSPHATE ION ALPHA- BENZYLAMINOBENZYLPHOSPHONIC UPDATE MECHANISTIC PICTURE OFFER NEW INSIGHTS INTO INHIBITOR DESIGN PROSTATE NIRS VARIANT 1 STRUCTURE STRUCTURAL ORIGINS L + -TARTRATE INHIBITION TARTRATE E.C.3.1.…	Xenopus laevis	CG5524-PA [Drosophila melanogaster] 35 0.36	0.36	gi|24649575	155	1122	23	14	242	135	1	FOR				FR06-2 -> LSLFTTPQGLLIAK 182 ||FR07-2 -> LSLFTTPQGLLIAK 182 ||FR07-7 -> DKSWTDEELKK 29 ||FR08-2 -> LSLFTTPQGLLIAK 182 ||FR08-7 -> DKSWTDEELKK 29 ||FR09-6 -> LSLFTTPQGLLIAK 182 ||FR09-8 -> DKSWTDEELKK 29 ||FR10-2 -> LSLFTTPQGLLIAK 182 ||FR10-8 -> DKSWTDEELKK 29 ||FR11-17 -> LSLFTTPQGLLIAK 182 ||FR11-28 -> DKSWTDEELKK 29 ||FR11-29 -> SWTDEELKK 31 ||FR12-13 -> AQPHATGGTSNK 170 ||FR12-15 -> xYDTVDPTK…	truncated phosphatase	s/ph	protein tyrosine phosphatase activity - regulation of cell cycle - extracellular	3e-05	protein tyrosine phosphatase activity||phosphoprotein phosphatase activity||phosphoric monoester hydrolase activity||phosphoric ester hydrolase activity||hydrolase activity\, acting on ester bonds||hydrolase activity||catalytic activity	catalytic activity	hydrolase activity
XC-contig_17	Contig-17	Contig17	1	1347	3.9	57.2	1285	17	XCL-P12_A01.seq		SIG	1	0	0	0	LOC446918 protein [Xenopus laevis] 59 3e-007	3E-007	gi|51593158	253	406	24	62	8	77	FOR	XENOPUS LAEVIS SAPIENS PROSTATIC ACID PHOSPHATASE PRECURSOR HOMO VALIDATED HUMAN PPAP_HUMAN ANOPHELES GAMBIAE STR. PEST PROSTATE SYNTHETIC CONSTRUCT UNNAMED PRODUCT TETRAODON NIGROVIRIDIS UNKNOWN ORYZA SATIVA JAPONICA CULTIVAR-GROUP CULTIVAR GROUP CHAIN CRYSTAL STRUCTURE STRUCTURAL ORIGINS L + -TARTRATE INHIBITION TARTRATE NIRS VARIANT 1 STRUCTURES IN COMPLEX WITH A PHOSPHATE ION ALPHA- BENZYLAMI…	Xenopus laevis	ENSANGP00000018380 [Anopheles gambiae] 44 0.001	0.001	gi|31198969	216	409	24	53	90	197	1	FOR	Big -> AEQLKFVFVTVrGADYEVcd 30 |			FR01-1 -> LSGGLILSDILNDMK 249 ||FR01-2 -> VEWASDDMMK 217 ||FR07-4 -> RSQISTLITGAGLEGDQSKR 109 ||FR07-7 -> DKSWTDEELKK 129 ||FR08-7 -> DKSWTDEELKK 129 ||FR09-1 -> LTEEGKNTVYQLGVK 66 ||FR09-8 -> DKSWTDEELKK 129 ||FR10-3 -> LSGGLILSDILNDMK 249 ||FR10-8 -> DKSWTDEELKK 129 ||FR11-23 -> SQISTLITGAGLEGDQSK 110 ||FR11-24 -> GADYEVCDIPGGPK 42 ||FR11-25 -> LTEEGKNTVYQLGVK 66 ||FR11-28 -> DKSWTDEELKK 129 ||…	phosphatase	s/ph	protein tyrosine phosphatase activity - regulation of cell cycle - extracellular	8e-05	protein tyrosine phosphatase activity||phosphoprotein phosphatase activity||phosphoric monoester hydrolase activity||phosphoric ester hydrolase activity||hydrolase activity\, acting on ester bonds||hydrolase activity||catalytic activity	catalytic activity	hydrolase activity
XC-contig_18	Contig-18	Contig18	1	1376	4.7	56		18	XCL-P04_G06.seq		SIG	1	0	0	0	LOC446918 protein [Xenopus laevis] 51 9e-005	9E-005	gi|51593158	219	406	26	54	8	95	FOR	XENOPUS LAEVIS ALPHA S2-CASEIN PIG CASEIN INTESTINAL MUCIN HOMO SAPIENS MUC3B EUPATORIUM YELLOW VEIN VIRUS- SOJ3 VIRUS MNS2 CAJ1P SACCHAROMYCES CEREVISIAE YEAST CAJ1_YEAST UNKNOWN STREPTOCOCCUS PYOGENES CONSERVED HYPOTHETICAL PHAGE BACILLUS HALODURANS IMPORTED STRAIN C 125 SPECIFICITY ENDOPEPTIDASE	Xenopus laevis	ENSANGP00000025599 [Anopheles gambiae	1.3	gi|55238124	63	302	23	21	143	527	1	FOR	Big -> AEQLKFVFVTVrGADYEVcd 36 |			FR01-1 -> LSGGLILSDILNDMK 255 ||FR01-2 -> VEWASDDMMK 223 ||FR07-4 -> RSQISTLITGAGLEGDQSKR 115 ||FR07-7 -> DKSWTDEELKK 135 ||FR08-7 -> DKSWTDEELKK 135 ||FR09-1 -> LTEEGKNTVYQLGVK 72 ||FR09-8 -> DKSWTDEELKK 135 ||FR10-3 -> LSGGLILSDILNDMK 255 ||FR10-8 -> DKSWTDEELKK 135 ||FR11-23 -> SQISTLITGAGLEGDQSK 116 ||FR11-24 -> GADYEVCDIPGGPK 48 ||FR11-25 -> LTEEGKNTVYQLGVK 72 ||FR11-28 -> DKSWTDEELKK 135 ||…	phosphatase	s/ph
XC-contig_19	Contig-19	Contig19	1	1251	4	56.7		19	XCL-P01_A08.seq		SIG	1	0	0	0	LOC446918 protein [Xenopus laevis] 59 3e-007	3E-007	gi|51593158	253	406	24	62	8	77	FOR	XENOPUS LAEVIS SAPIENS PROSTATIC ACID PHOSPHATASE PRECURSOR HOMO VALIDATED HUMAN PPAP_HUMAN ANOPHELES GAMBIAE STR. PEST PROSTATE SYNTHETIC CONSTRUCT UNNAMED PRODUCT TETRAODON NIGROVIRIDIS CHAIN CRYSTAL STRUCTURE STRUCTURAL ORIGINS L + -TARTRATE INHIBITION TARTRATE STRUCTURES IN COMPLEX WITH A PHOSPHATE ION ALPHA- BENZYLAMINOBENZYLPHOSPHONIC UPDATE MECHANISTIC PICTURE OFFER NEW INSIGHTS INTO INHIB…	Xenopus laevis	ENSANGP00000018380 [Anopheles gambiae	0.001	gi|55245493	216	345	24	63	29	197	1	FOR	Big -> AEQLKFVFVTVrGADYEVcd 30 |			FR01-1 -> LSGGLILSDILNDMK 249 ||FR01-2 -> VEWASDDMMK 217 ||FR07-4 -> RSQISTLITGAGLEGDQSKR 109 ||FR07-7 -> DKSWTDEELKK 129 ||FR08-7 -> DKSWTDEELKK 129 ||FR09-1 -> LTEEGKNTVYQLGVK 66 ||FR09-8 -> DKSWTDEELKK 129 ||FR10-3 -> LSGGLILSDILNDMK 249 ||FR10-8 -> DKSWTDEELKK 129 ||FR11-23 -> SQISTLITGAGLEGDQSK 110 ||FR11-24 -> GADYEVCDIPGGPK 42 ||FR11-25 -> LTEEGKNTVYQLGVK 66 ||FR11-28 -> DKSWTDEELKK 129 ||…	phosphatase	s/ph	protein tyrosine phosphatase activity - regulation of cell cycle - extracellular	7e-05	protein tyrosine phosphatase activity||phosphoprotein phosphatase activity||phosphoric monoester hydrolase activity||phosphoric ester hydrolase activity||hydrolase activity\, acting on ester bonds||hydrolase activity||catalytic activity	catalytic activity	hydrolase activity
XC-contig_20	Contig-20	Contig20	1	1211	4.5	56.5		20	XCL-P04_F03.seq		Ind	0	0	0	0	LOC446918 protein [Xenopus laevis] 55 5e-006	5E-006	gi|51593158	256	406	23	63	5	92	FOR	XENOPUS LAEVIS ANOPHELES GAMBIAE STR. PEST SAPIENS PROSTATIC ACID PHOSPHATASE PRECURSOR HOMO VALIDATED HUMAN PPAP_HUMAN HYPOTHETICAL GALLUS ALPHA S2-CASEIN PIG CASEIN CHAIN CRYSTAL STRUCTURE STRUCTURAL ORIGINS L + -TARTRATE INHIBITION TARTRATE STRUCTURES IN COMPLEX WITH A PHOSPHATE ION ALPHA- BENZYLAMINOBENZYLPHOSPHONIC UPDATE MECHANISTIC PICTURE OFFER NEW INSIGHTS INTO INHIBITOR DESIGN SPECIFICI…	Xenopus laevis	ENSANGP00000018380 [Anopheles gambiae] 43 0.002	0.002	gi|31198969	204	409	25	50	90	221	1	FOR	Big -> AEQLKFVFVTVrGADYEVcd 38 |			FR01-2 -> VEWASDDMMK 225 ||FR07-4 -> RSQISTLITGAGLEGDQSKR 117 ||FR07-7 -> DKSWTDEELKK 137 ||FR08-7 -> DKSWTDEELKK 137 ||FR09-1 -> LTEEGKNTVYQLGVK 74 ||FR09-8 -> DKSWTDEELKK 137 ||FR10-8 -> DKSWTDEELKK 137 ||FR11-23 -> SQISTLITGAGLEGDQSK 118 ||FR11-24 -> GADYEVCDIPGGPK 50 ||FR11-25 -> LTEEGKNTVYQLGVK 74 ||FR11-28 -> DKSWTDEELKK 137 ||FR11-29 -> SWTDEELKK 139 ||FR12-1 -> SQISTLITGAGLEGDQSK 118 ||FR…	phosphatase	s/ph
XC-contig_21	Contig-21	Contig21	1	1158	4.1	57.2		21	XCM-P07_H08.seq		Ind	0	0	0	0	LOC446918 protein [Xenopus laevis] 49 2e-004	2E-004	gi|51593158	222	406	25	55	5	71	FOR	XENOPUS LAEVIS ALPHA S2-CASEIN PIG CASEIN EUPATORIUM YELLOW VEIN VIRUS- SOJ3 VIRUS MNS2 SPECIFICITY PHAGE ENDOPEPTIDASE STREPTOCOCCUS PYOGENES HYPOTHETICAL GALLUS PREDICTED SIMILAR TO SMC5 STRUCTURAL MAINTENANCE CHROMOSOMES 5-LIKE 5 LIKE UNKNOWN CONSERVED FORKHEAD-ASSOCIATED DOMAIN-CONTAINING FHA ARABIDOPSIS THALIANA FORKHEAD ASSOCIATED DOMAIN CONTAINING MYCOPLASMA MOBILE 163K	Xenopus laevis	GA10797-PA [Drosophila pseudoobscura] 32 3.1	3.1	gi|54639150	113	226	28	50	44	98	1	FOR	Big -> AEQLKFVFVTVrGADYEVcd 31 |			FR01-2 -> VEWASDDMMK 218 ||FR07-4 -> RSQISTLITGAGLEGDQSKR 110 ||FR07-7 -> DKSWTDEELKK 130 ||FR08-7 -> DKSWTDEELKK 130 ||FR09-1 -> LTEEGKNTVYQLGVK 67 ||FR09-8 -> DKSWTDEELKK 130 ||FR10-8 -> DKSWTDEELKK 130 ||FR11-23 -> SQISTLITGAGLEGDQSK 111 ||FR11-24 -> GADYEVCDIPGGPK 43 ||FR11-25 -> LTEEGKNTVYQLGVK 67 ||FR11-28 -> DKSWTDEELKK 130 ||FR11-29 -> SWTDEELKK 132 ||FR12-1 -> SQISTLITGAGLEGDQSK 111 ||FR…	phosphatase	s/ph
XC-contig_22	Contig-22	Contig22	1	1231	3.3	61	1212	22	XCL-P01_D04.seq	1212	Cyt	0	0	1	0	LOC446918 protein [Xenopus laevis] 53 2e-005	2E-005	gi|51593158	263	406	23	65	2	64	FOR	XENOPUS LAEVIS HYPOTHETICAL CAENORHABDITIS ELEGANS HISTIDINE ACID PHOSPHATASE 48.4 KD PPAY_CAEEL PUTATIVE PRECURSOR IMPORTED RETINOIC INDUCED 14 HOMO SAPIENS RAI14 ISOFORM NOVEL RETINAL PIGMENT EPITHELIAL CELL HUMAN FRAGMENT PROSTATIC VALIDATED PPAP_HUMAN INTESTINAL 4 PHO-4 FAMILY MEMBER PHO VIRAL A-TYPE INCLUSION REPEAT ENTAMOEBA HISTOLYTICA HM-1 IMSS A TYPE HM 1 RPAP RATTUS NORVEGICUS RAT PPAP_…	Xenopus laevis	ENSANGP00000003011 [Anopheles gambiae] 38 0.060	0.060	gi|31206895	187	2303	22	8	9	160	1	FOR	Big -> DDLKFVfvMARGGDFVAGDY 32 |			FR09-10 -> DSELTEQGKQEAFQLGTK 64 ||FR09-7 -> GGDFVAGDYAGGPK 43 ||FR10-10 -> DSELTEQGKQEAFQLGTK 64 ||FR11-36 -> DSELTEQGKQEAFQLGTK 64 ||FR12-30 -> DSELTEQGK 64 ||FR12-31 -> DSELTEQGKQEAFQLGTK 64 ||FR12-32 -> TTYWPVALSQK 99 ||FR12-33 -> GGDFVAGDYAGGPK 43 ||FR13-37 -> DSELTEQGKQEAFQLGTK 64 ||FR13-40 -> DSELTEQGK 64 ||FR13-42 -> TTYWPVALSQK 99 ||FR13-43 -> YSAVNVNLPQHIWLAYETLK 190 ||FR13-44 -> GGDFVA…	phosphatase	s/ph	protein tyrosine phosphatase activity - regulation of cell cycle - extracellular	0.002	protein tyrosine phosphatase activity||phosphoprotein phosphatase activity||phosphoric monoester hydrolase activity||phosphoric ester hydrolase activity||hydrolase activity\, acting on ester bonds||hydrolase activity||catalytic activity	catalytic activity	hydrolase activity
XC-contig_28	Contig-28	Contig28	1	1338	4	60.2		28	XCS-P06_F06.seq		Ind	0	0	0	0	LOC446918 protein [Xenopus laevis] 57 2e-006	2E-006	gi|51593158	266	406	23	66	5	74	FOR	XENOPUS LAEVIS UNNAMED PRODUCT TETRAODON NIGROVIRIDIS CRITHIDIA FASCICULATA TRANSPORTER PUTATIVE ENTAMOEBA HISTOLYTICA HM-1 IMSS HM 1 INTESTINAL ACID PHOSPHATASE 4 CAENORHABDITIS ELEGANS PHO-4 FAMILY MEMBER PHO HYPOTHETICAL CONSERVED PLASMODIUM CHABAUDI LIPOXYGENASE ARABIDOPSIS THALIANA RELATED TO NEUROSPORA CRASSA RESTRICTION-MODIFICATION SYSTEM RESTRICTION SUBUNIT STREPTOCOCCUS THERMOPHILUS MOD…	Xenopus laevis	gag-pol polyprotein precursor; hypot	2.2	gi|21214752	50	1830	38	3	702	277	1	REV				FR01-4 -> SQTSTLVAAAGMEGDQSK 112 ||FR07-7 -> DKSWTDEELKK 131 ||FR08-7 -> DKSWTDEELKK 131 ||FR09-8 -> DKSWTDEELKK 131 ||FR10-8 -> DKSWTDEELKK 131 ||FR11-28 -> DKSWTDEELKK 131 ||FR11-29 -> SWTDEELKK 133 ||FR12-39 -> DKSWTDEELKK 131 ||FR13-30 -> AQPHATGGK 273 ||FR13-31 -> DKSWTDEELKK 131 ||FR13-33 -> TNFWPIAAPSKR 100 ||FR13-34 -> TNFWPIAAPSK 100 ||FR13-38 -> YTWMATTSSR 238 ||FR13-39 -> RSQTSTLVAAAGM…	phosphatase	s/ph
XC-contig_29	Contig-29	Contig29	1	1334	3.8	60.3	1282	29	XCM-P10_F06.seq		SIG	1	0	0	0	LOC446918 protein [Xenopus laevis] 55 6e-006	6E-006	gi|51593158	263	406	24	65	8	79	FOR	XENOPUS LAEVIS UNNAMED PRODUCT TETRAODON NIGROVIRIDIS TRANSPORTER PUTATIVE ENTAMOEBA HISTOLYTICA HM-1 IMSS HM 1 CONSERVED HYPOTHETICAL PLASMODIUM CHABAUDI INTESTINAL ACID PHOSPHATASE 4 CAENORHABDITIS ELEGANS PHO-4 FAMILY MEMBER PHO DEPENDENT ATPASE HELICASE BELONGING TO DNA2P- NAM7P-LIKE HELICASES THAT IS INVOLVED IN MODULATING TRANSLATION TERMINATION INTERACTS WITH FACTORS LOCALIZED POLYSOMES SA…	Xenopus laevis	ENSANGP00000014593 [Anopheles gambiae] 33 1.6	1.6	gi|31196549	113	430	27	26	32	121	1	FOR				FR01-4 -> SQTSTLVAAAGMEGDQSK 111 ||FR07-7 -> DKSWTDEELKK 130 ||FR08-7 -> DKSWTDEELKK 130 ||FR09-8 -> DKSWTDEELKK 130 ||FR10-8 -> DKSWTDEELKK 130 ||FR11-28 -> DKSWTDEELKK 130 ||FR11-29 -> SWTDEELKK 132 ||FR12-39 -> DKSWTDEELKK 130 ||FR13-30 -> AQPHATGGK 272 ||FR13-31 -> DKSWTDEELKK 130 ||FR13-33 -> TNFWPIAAPSKR 99 ||FR13-34 -> TNFWPIAAPSK 99 ||FR13-38 -> YTWMATTSSR 237 ||FR13-39 -> RSQTSTLVAAAGMEG…	phosphatase	s/ph
XC-contig_30	Contig-30	Contig30	1	1328	4.3	60.5	1309	30	XCL-P11_A01.seq	1309	SIG	1	0	0	0	LOC446918 protein [Xenopus laevis] 57 9e-007	9E-007	gi|51593158	268	406	23	66	8	78	FOR	XENOPUS LAEVIS UNNAMED PRODUCT TETRAODON NIGROVIRIDIS TRANSPORTER PUTATIVE ENTAMOEBA HISTOLYTICA HM-1 IMSS HM 1 HYPOTHETICAL DICTYOSTELIUM DISCOIDEUM CAENORHABDITIS ELEGANS INTESTINAL ACID PHOSPHATASE 4 PHO-4 FAMILY MEMBER PHO ATP-DEPENDENT HELICASE DING VIBRIO FISCHERI DEPENDENT PLASMODIUM FALCIPARUM 3D7 DOMAIN YOELII CHABAUDI PHOSPHORIBOSYLTRANSFERASE ORYZA SATIVA JAPONICA CULTIVAR-GROUP ANTHRA…	Xenopus laevis	ENSANGP00000014593 [Anopheles gambiae] 34 1.3	1.3	gi|31196549	113	430	28	26	32	120	1	FOR	Big -> eEKLKFVFVTVrGADYEacd 30 |			FR11-29 -> SWTDEELKK 131 ||FR13-33 -> TNFWPIAAPSKR 98 ||FR13-34 -> TNFWPIAAPSK 98 ||FR13-38 -> YTWMATTSSR 236 ||FR13-39 -> RSQTSTLVAAAGMEGDQSx 109 ||FR13-45 -> TQHPSGLDWVTDDIMK 212 ||FR13-46 -> TTFPAVLAFSNYMNER 140 ||FR23-22 -> SWTDEELKK 131 ||FR23-23 -> TNFWPIAAPSK 98 ||FR23-30 -> TTFPAVLAFSNYMNER 140 ||FR24-23 -> SWTDEELKK 131 ||FR24-29 -> TTFPAVLAFSNYMNER 140 ||FR25-101 -> GADYEACDYKGGPK 42 ||…	phosphatase	s/ph
XC-contig_31	Contig-31	Contig31	1	1304	3	60.3	1285	31	XCL-P01_C03.seq	1285	SIG	1	0	0	0	LOC446918 protein [Xenopus laevis] 58 5e-007	5E-007	gi|51593158	268	406	24	66	8	78	FOR	XENOPUS LAEVIS UNNAMED PRODUCT TETRAODON NIGROVIRIDIS TRANSPORTER PUTATIVE ENTAMOEBA HISTOLYTICA HM-1 IMSS HM 1 ARABIDOPSIS THALIANA LIPOXYGENASE DEHYDROGENASE SUBUNIT 2 STRONGYLOIDES STERCORALIS DEPENDENT ATPASE HELICASE BELONGING TO DNA2P- NAM7P-LIKE FAMILY HELICASES THAT IS INVOLVED IN MODULATING TRANSLATION TERMINATION INTERACTS WITH FACTORS LOCALIZED POLYSOMES SACCHAROMYCES CEREVISIAE YE06_Y…	Xenopus laevis	ENSANGP00000014593 [Anopheles gambiae] 33 2.1	2.1	gi|31196549	113	430	28	26	32	120	1	FOR	Big -> eEKLKFVFVTVrGADYEacd 30 |			FR01-4 -> SQTSTLVAAAGMEGDQSK 110 ||FR13-33 -> TNFWPIAAPSKR 98 ||FR13-34 -> TNFWPIAAPSK 98 ||FR13-38 -> YTWMATTSSR 236 ||FR13-39 -> RSQTSTLVAAAGMEGDQSK 109 ||FR13-41 -> SQTSTLVAAAGMEGDQSK 110 ||FR13-45 -> TQHPSGLDWVTDDIMK 212 ||FR13-46 -> TTFPAVLAFSNYMNER 140 ||FR23-23 -> TNFWPIAAPSK 98 ||FR23-30 -> TTFPAVLAFSNYMNER 140 ||FR24-29 -> TTFPAVLAFSNYMNER 140 ||FR25-101 -> GADYEACDYKGGPK 42 ||FR25-87 ->…	phosphatase	s/ph	DNA helicase activity - RNA helicase activity - regulation of translational termination - polysome	0.044	DNA helicase activity||helicase activity||catalytic activity	catalytic activity	helicase activity
XC-contig_32	Contig-32	Contig32	1	1226	3.3	60		32	XCL-P12_B10.seq		Ind	0	0	0	0	LOC446918 protein [Xenopus laevis] 55 3e-006	3E-006	gi|51593158	247	406	25	61	8	79	FOR	XENOPUS LAEVIS UNNAMED PRODUCT TETRAODON NIGROVIRIDIS TRANSPORTER PUTATIVE ENTAMOEBA HISTOLYTICA HM-1 IMSS HM 1 CONSERVED HYPOTHETICAL PLASMODIUM CHABAUDI DEPENDENT ATPASE HELICASE BELONGING TO DNA2P- NAM7P-LIKE FAMILY HELICASES THAT IS INVOLVED IN MODULATING TRANSLATION TERMINATION INTERACTS WITH FACTORS LOCALIZED POLYSOMES SACCHAROMYCES CEREVISIAE YE06_YEAST RAD24-BMH1 INTERGENIC REGION YEAST Y…	Xenopus laevis	ENSANGP00000014593 [Anopheles gambiae] 37 0.17	0.17	gi|31196549	127	430	28	30	23	79	1	FOR	Big -> eEKLKFVFVTVrGADYEacd 31 |			FR01-4 -> SQTSTLVAAAGMEGDQSK 111 ||FR07-7 -> DKSWTDEELKK 130 ||FR08-7 -> DKSWTDEELKK 130 ||FR09-8 -> DKSWTDEELKK 130 ||FR10-8 -> DKSWTDEELKK 130 ||FR11-28 -> DKSWTDEELKK 130 ||FR11-29 -> SWTDEELKK 132 ||FR12-39 -> DKSWTDEELKK 130 ||FR13-30 -> AQPHATGGK 272 ||FR13-31 -> DKSWTDEELKK 130 ||FR13-33 -> TNFWPIAAPSKR 99 ||FR13-34 -> TNFWPIAAPSK 99 ||FR13-38 -> YTWMATTSSR 237 ||FR13-39 -> RSQTSTLVAAAGMEG…	phosphatase	s/ph	DNA helicase activity - RNA helicase activity - regulation of translational termination - polysome	0.053	DNA helicase activity||helicase activity||catalytic activity	catalytic activity	helicase activity
XC-contig_33	Contig-33	Contig33	1	1355	5.3	58.9		33	XCL-P11_B11.seq		SIG	1	0	0	0	LOC446918 protein [Xenopus laevis] 48 6e-004	6E-004	gi|51593158	256	406	23	63	8	77	FOR	XENOPUS LAEVIS UNNAMED PRODUCT TETRAODON NIGROVIRIDIS TRANSPORTER PUTATIVE ENTAMOEBA HISTOLYTICA HM-1 IMSS HM 1 CONSERVED HYPOTHETICAL PLASMODIUM CHABAUDI DICTYOSTELIUM DISCOIDEUM RESTRICTION-MODIFICATION SYSTEM RESTRICTION SUBUNIT STREPTOCOCCUS THERMOPHILUS MODIFICATION INTESTINAL ACID PHOSPHATASE 4 CAENORHABDITIS ELEGANS PHO-4 FAMILY MEMBER PHO ARABIDOPSIS THALIANA LIPOXYGENASE STRUCTURE SPECIF…	Xenopus laevis	ENSANGP00000014593 [Anopheles gambiae] 33 2.2	2.2	gi|31196549	113	430	27	26	32	119	1	FOR				FR01-4 -> SQTSTLVAAAGMEGDQSK 110 ||FR07-7 -> DKSWTDEELKK 129 ||FR08-7 -> DKSWTDEELKK 129 ||FR09-8 -> DKSWTDEELKK 129 ||FR10-8 -> DKSWTDEELKK 129 ||FR11-28 -> DKSWTDEELKK 129 ||FR11-29 -> SWTDEELKK 131 ||FR12-39 -> DKSWTDEELKK 129 ||FR13-31 -> DKSWTDEELKK 129 ||FR13-33 -> TNFWPIAAPSKR 98 ||FR13-34 -> TNFWPIAAPSK 98 ||FR13-38 -> YTWMATTSSR 236 ||FR13-39 -> RSQTSTLVAAAGMEGDQSK 109 ||FR13-41 -> SQTST…	phosphatase	s/ph
XC-contig_34	Contig-34	Contig34	1	1223	4.3	59.5		34	XCL-P12_F11.seq		SIG	1	0	0	0	LOC446918 protein [Xenopus laevis] 55 5e-006	5E-006	gi|51593158	266	406	24	66	8	79	FOR	XENOPUS LAEVIS UNNAMED PRODUCT TETRAODON NIGROVIRIDIS TRANSPORTER PUTATIVE ENTAMOEBA HISTOLYTICA HM-1 IMSS HM 1 DEHYDROGENASE SUBUNIT 2 STRONGYLOIDES STERCORALIS CONSERVED HYPOTHETICAL PLASMODIUM CHABAUDI DEPENDENT ATPASE HELICASE BELONGING TO DNA2P- NAM7P-LIKE FAMILY HELICASES THAT IS INVOLVED IN MODULATING TRANSLATION TERMINATION INTERACTS WITH FACTORS LOCALIZED POLYSOMES SACCHAROMYCES CEREVISI…	Xenopus laevis	ENSANGP00000014593 [Anopheles gambiae] 33 1.5	1.5	gi|31196549	113	430	28	26	32	121	1	FOR	Big -> eEKLKFVFVTVrGADYEacd 31 |			FR01-4 -> SQTSTLVAAAGMEGDQSK 111 ||FR07-7 -> DKSWTDEELKK 130 ||FR08-7 -> DKSWTDEELKK 130 ||FR09-8 -> DKSWTDEELKK 130 ||FR10-8 -> DKSWTDEELKK 130 ||FR11-28 -> DKSWTDEELKK 130 ||FR11-29 -> SWTDEELKK 132 ||FR12-39 -> DKSWTDEELKK 130 ||FR13-31 -> DKSWTDEELKK 130 ||FR13-33 -> TNFWPIAAPSKR 99 ||FR13-34 -> TNFWPIAAPSK 99 ||FR13-38 -> YTWMATTSSR 237 ||FR13-39 -> RSQTSTLVAAAGMEGDQSK 110 ||FR13-41 -> SQTST…	phosphatase	s/ph	DNA helicase activity - RNA helicase activity - regulation of translational termination - polysome	0.091	DNA helicase activity||helicase activity||catalytic activity	catalytic activity	helicase activity
XC-contig_35	Contig-35	Contig35	1	1120	2.9	59.8		35	XCL-P01_D01.seq		SIG	1	0	0	0	ABC transporter, putative [Entamoeba	0.090	gi|56465883	160	1372	30	12	880	87	REV	TRANSPORTER PUTATIVE ENTAMOEBA HISTOLYTICA HM-1 IMSS HM 1 XENOPUS LAEVIS DEPENDENT ATPASE HELICASE BELONGING TO DNA2P- NAM7P-LIKE FAMILY HELICASES THAT IS INVOLVED IN MODULATING TRANSLATION TERMINATION INTERACTS WITH FACTORS LOCALIZED POLYSOMES SACCHAROMYCES CEREVISIAE YE06_YEAST HYPOTHETICAL RAD24-BMH1 INTERGENIC REGION YEAST YER176WP DNA2P NAM7P LIKE RAD24 USTILAGO MAYDIS 521 CONSERVED PLASMODI…	Entamoeba histolytica HM-1:IMSS	ENSANGP00000014593 [Anopheles gambiae] 33 1.7	1.7	gi|31196549	113	430	28	26	32	119	1	FOR	Big -> eEKLKFVFVTVrGADYEacd 30 |			FR01-4 -> SQTSTLVAAAGMEGDQSK 110 ||FR07-7 -> DKSWTDEELKK 129 ||FR08-7 -> DKSWTDEELKK 129 ||FR09-8 -> DKSWTDEELKK 129 ||FR10-8 -> DKSWTDEELKK 129 ||FR11-28 -> DKSWTDEELKK 129 ||FR11-29 -> SWTDEELKK 131 ||FR12-39 -> DKSWTDEELKK 129 ||FR13-30 -> AQPHATGGK 272 ||FR13-31 -> DKSWTDEELKK 129 ||FR13-33 -> TNFWPIAAPSKR 98 ||FR13-34 -> TNFWPIAAPSK 98 ||FR13-39 -> RSQTSTLVAAAGMEGDQSK 109 ||FR13-41 -> SQTSTL…	phosphatase	s/ph	DNA helicase activity - RNA helicase activity - regulation of translational termination - polysome	0.036	DNA helicase activity||helicase activity||catalytic activity	catalytic activity	helicase activity
XC-contig_36	Contig-36	Contig36	1	1095	3.8	59.3		36	XCL-P01_D10.seq		SIG	1	0	1	0	LOC446918 protein [Xenopus laevis] 40 0.11	0.11	gi|51593158	109	406	28	27	140	468	FOR	XENOPUS LAEVIS TRANSPORTER PUTATIVE ENTAMOEBA HISTOLYTICA HM-1 IMSS HM 1 CONSERVED HYPOTHETICAL PLASMODIUM CHABAUDI FINGER 20-LIKE ISOFORM HOMO SAPIENS CGI-72 20 LIKE UNNAMED PRODUCT CRITHIDIA FASCICULATA DICTYOSTELIUM DISCOIDEUM TETRAODON NIGROVIRIDIS FALCIPARUM 3D7 ARCHAEOGLOBUS FULGIDUS DSM 4304 PREDICTED CODING REGION STRUCTURE SPECIFIC RECOGNITION MUS MUSCULUS	Xenopus laevis	NADH dehydrogenase subunit 1 [Dalbulus	2.2	gi|2961598	44	310	34	14	271	156	1	REV	Big -> eEKLKFVFVTVrGADYEacd 30 |			FR01-4 -> SQTSTLVAAAGMEGDQSK 110 ||FR07-7 -> DKSWTDEELKK 129 ||FR08-7 -> DKSWTDEELKK 129 ||FR09-8 -> DKSWTDEELKK 129 ||FR10-8 -> DKSWTDEELKK 129 ||FR11-28 -> DKSWTDEELKK 129 ||FR11-29 -> SWTDEELKK 131 ||FR12-39 -> DKSWTDEELKK 129 ||FR13-31 -> DKSWTDEELKK 129 ||FR13-33 -> TNFWPIAAPSKR 98 ||FR13-34 -> TNFWPIAAPSK 98 ||FR13-39 -> RSQTSTLVAAAGMEGDQSK 109 ||FR13-41 -> SQTSTLVAAAGMEGDQSK 110 ||FR13-45 …	truncated phosphatase	s/ph
XC-contig_37	Contig-37	Contig37	1	1358	3	61		37	XCL-P01_F03.seq		Ind	0	0	0	0	LOC446918 protein [Xenopus laevis] 55 6e-006	6E-006	gi|51593158	258	406	25	64	8	77	FOR	XENOPUS LAEVIS UNNAMED PRODUCT TETRAODON NIGROVIRIDIS HYPOTHETICAL NOCARDIA FARCINICA IFM DICTYOSTELIUM DISCOIDEUM GALLUS CAENORHABDITIS ELEGANS PREDICTED CDS PUTATIVE FAMILY MEMBER TRANSPORTER ENTAMOEBA HISTOLYTICA HM-1 IMSS HM 1 ARABIDOPSIS THALIANA LIPOXYGENASE TELOMERIC SFII FRAGMENT 20 3 THEILERIA PARVA SIMILAR TO LYSOSOMAL ACID PHOSPHATASE PRECURSOR LAP DSRNA-SPECIFIC RIBONUCLEASE OENOCOCCU…	Xenopus laevis	CG4984-PA [Drosophila melanogaster] 33 2.9	2.9	gi|24654558	97	440	27	22	332	434	1	FOR	Big -> eEKLKFVFVTarGADYEacd 30 |			FR04-1 -> YFEQLMMKKNK 160 ||FR07-7 -> DKSWTDEELKK 129 ||FR08-7 -> DKSWTDEELKK 129 ||FR09-8 -> DKSWTDEELKK 129 ||FR10-7 -> AQTSTLITAAGMEGDQSK 110 ||FR10-8 -> DKSWTDEELKK 129 ||FR11-28 -> DKSWTDEELKK 129 ||FR11-29 -> SWTDEELKK 131 ||FR12-39 -> DKSWTDEELKK 129 ||FR13-30 -> AQPHATGGK 271 ||FR13-31 -> DKSWTDEELKK 129 ||FR13-32 -> AQTSTLITAAGMEGDQSKR 110 ||FR13-33 -> TNFWPIAAPSKR 98 ||FR13-34 -> TNFWPI…	phosphatase	s/ph
XC-contig_38	Contig-38	Contig38	1	1046	4.3	61		38	XCL-P02_H02.seq		Ind	0	0	0	0	LOC446918 protein [Xenopus laevis] 41 0.048	0.048	gi|51593158	122	406	25	30	140	259	FOR	XENOPUS LAEVIS HYPOTHETICAL DICTYOSTELIUM DISCOIDEUM UNNAMED PRODUCT TETRAODON NIGROVIRIDIS CAENORHABDITIS ELEGANS PREDICTED CDS PUTATIVE FAMILY MEMBER DSRNA-SPECIFIC RIBONUCLEASE OENOCOCCUS OENI PSU-1 DSRNA SPECIFIC PSU 1 NOCARDIA FARCINICA IFM UNKNOWN LACTOCOCCUS LACTIS BACTERIOPHAGE UL36 ORF120A ORF120B PHI31.1 BRIGGSAE POTENTIAL ESTERASE LIPASE CANDIDA ALBICANS GALLUS SIMILAR TO LYSOSOMAL ACI…	Xenopus laevis	CG4984-PA [Drosophila melanogaster] 33 2.0	2.0	gi|24654558	97	440	27	22	332	226	1	FOR				FR04-1 -> YFEQLMMKKNK 91 ||FR07-7 -> DKSWTDEELKK 60 ||FR08-7 -> DKSWTDEELKK 60 ||FR09-8 -> DKSWTDEELKK 60 ||FR10-7 -> AQTSTLITAAGMEGDQSK 41 ||FR10-8 -> DKSWTDEELKK 60 ||FR11-28 -> DKSWTDEELKK 60 ||FR12-39 -> DKSWTDEELKK 60 ||FR13-31 -> DKSWTDEELKK 60 ||FR13-32 -> AQTSTLITAAGMEGDQSKR 41 ||FR13-33 -> TNFWPIAAPSKR 29 ||FR13-34 -> TNFWPIAAPSK 29 ||FR15-7 -> DKSWTDEELKK 60 ||FR16-13 -> DKSWTDEELKK 60 …	truncated phosphatase	s/ph
XC-contig_39	Contig-39	Contig39	1	1311	3.8	60.9	1292	39	XCL-P04_D03.seq	1292	Ind	0	0	0	0	LOC446918 protein [Xenopus laevis] 53 2e-005	2E-005	gi|51593158	258	406	24	64	8	79	FOR	XENOPUS LAEVIS UNNAMED PRODUCT TETRAODON NIGROVIRIDIS HYPOTHETICAL DICTYOSTELIUM DISCOIDEUM NOCARDIA FARCINICA IFM CAENORHABDITIS ELEGANS PREDICTED CDS PUTATIVE FAMILY MEMBER ARABIDOPSIS THALIANA LIPOXYGENASE TRANSPORTER ENTAMOEBA HISTOLYTICA HM-1 IMSS HM 1 TELOMERIC SFII FRAGMENT 20 3 THEILERIA PARVA DSRNA-SPECIFIC RIBONUCLEASE OENOCOCCUS OENI PSU-1 DSRNA SPECIFIC PSU CG4984-PA DROSOPHILA MELANO…	Xenopus laevis	CG4984-PA [Drosophila melanogaster] 35 0.72	0.72	gi|24654558	97	440	28	22	332	436	1	FOR	Big -> eEKLKFVFVTarGADYEacd 31 |			FR04-1 -> YFEQLMMKKNK 161 ||FR07-7 -> DKSWTDEELKK 130 ||FR08-7 -> DKSWTDEELKK 130 ||FR09-8 -> DKSWTDEELKK 130 ||FR10-7 -> AQTSTLITAAGMEGDQSK 111 ||FR10-8 -> DKSWTDEELKK 130 ||FR11-28 -> DKSWTDEELKK 130 ||FR11-29 -> SWTDEELKK 132 ||FR12-39 -> DKSWTDEELKK 130 ||FR13-30 -> AQPHATGGK 272 ||FR13-31 -> DKSWTDEELKK 130 ||FR13-32 -> AQTSTLITAAGMEGDQSKR 111 ||FR13-33 -> TNFWPIAAPSKR 99 ||FR13-34 -> TNFWPI…	phosphatase	s/ph
XC-contig_40	Contig-40	Contig40	1	1265	2.8	60.9		40	XCL-P01_F04.seq		Ind	0	0	0	0	LOC446918 protein [Xenopus laevis] 37 1.5	1.5	gi|51593158	72	406	30	18	188	604	FOR	XENOPUS LAEVIS HYPOTHETICAL NOCARDIA FARCINICA IFM LPXTG-MOTIF CELL WALL ANCHOR DOMAIN BACILLUS ANTHRACIS STR. 'AMES ANCESTOR' STERNE V_ATPASE_SUB_A V-TYPE ATPASE SUBUNIT FAMILY LPXTG MOTIF V TYPE UNNAMED PRODUCT TETRAODON NIGROVIRIDIS TELOMERIC SFII FRAGMENT 20 3 THEILERIA PARVA SURFACE CEREUS ATCC THURINGIENSIS SEROVAR KONKUKIAN 97 27 DEHYDROGENASE 5 TAENIA ASIATICA TRANSPORTER PUTATIVE ENTAMOE…	Xenopus laevis	GA17771-PA [Drosophila pseudoobscura] 31 10.0	10.0	gi|54643530	50	935	24	5	506	463	1	FOR	Big -> eEKLKFVFVTarGADYEacd 30 |			FR04-1 -> YFEQLMMKKNK 161 ||FR07-7 -> DKSWTDEELKK 129 ||FR08-7 -> DKSWTDEELKK 129 ||FR09-8 -> DKSWTDEELKK 129 ||FR10-7 -> AQTSTLITAAGMEGDQSK 110 ||FR10-8 -> DKSWTDEELKK 129 ||FR11-28 -> DKSWTDEELKK 129 ||FR11-29 -> SWTDEELKK 131 ||FR12-39 -> DKSWTDEELKK 129 ||FR13-30 -> AQPHATGGK 272 ||FR13-31 -> DKSWTDEELKK 129 ||FR13-32 -> AQTSTLITAAGMEGDQSKR 110 ||FR13-33 -> TNFWPIAAPSKR 98 ||FR13-34 -> TNFWPI…	truncated phosphatase	s/ph
XC-contig_155	Contig-155	Contig155	1	1106	1.4	65.6		155	XCL-P04_H03.seq		SIG	1	0	0	0	PREDICTED: similar to THO complex s	0.20	gi|50737085	79	692	29	11	515	466	FOR	PREDICTED SIMILAR TO THO COMPLEX SUBUNIT 1 THO1 NUCLEAR MATRIX P84 GALLUS XENOPUS LAEVIS HYPOTHETICAL CAENORHABDITIS ELEGANS UNNAMED PRODUCT CANDIDA GLABRATA HOMO SAPIENS THO1_HUMAN CANIS FAMILIARIS ORFX-LIKE PEDIOCOCCUS PENTOSACEUS PAN TROGLODYTES CG9451-PA MELLIFERA TETRAODON NIGROVIRIDIS 106 LACTOBACILLUS PHAGE PHI-ADH FRAGMENT SERINE THREONINE KINASE PUTATIVE PLASMODIUM FALCIPARUM 3D7 POSSIBL…	Gallus gallus	GA20670-PA [Drosophila pseudoobscura] 32 3.7	3.7	gi|54637356	140	736	25	19	346	175	1	FOR				FR08-4 -> NKRPADESTITDEDINSK 211 ||FR10-4 -> RPADESTITDEDINSK 213 ||FR10-9 -> NKRPADESTITDEDINSK 211 ||FR11-10 -> PADESTITDEDINSK 214 ||FR11-11 -> EGEVYPNNYMIK 67 ||FR11-12 -> YLADLYEATER 254 ||FR11-14 -> RPADESTITDEDINSK 213 ||FR11-15 -> NKRPADESTITDEDINSK 211 ||FR12-24 -> VELNESTLK 51 ||FR12-26 -> YLADLYEATER 254 ||FR12-28 -> NKRPADESTITDEDINSK 211 ||FR12-29 -> RPADESTITDEDINSK 213 ||FR20-5 -> …	phosphatase	s/ph
XC-contig_139	Contig-139	Contig139	1	1378	3.8	60.3		139	XCL-P04_A02.seq		SIG	1	0	0	0	similar to CG9451-PA [Apis mellifera] 42 0.041	0.041	gi|48102165	105	993	30	11	6	154	FOR	SIMILAR TO CG9451-PA MELLIFERA UNNAMED PRODUCT TETRAODON NIGROVIRIDIS HYPOTHETICAL PLASMODIUM FALCIPARUM CONSERVED BERGHEI RING-INFECTED ERYTHROCYTE SURFACE ANTIGEN PUTATIVE 3D7 INFECTED PROSTATIC ACID PHOSPHATASE PRECURSOR HOMO SAPIENS PROSTATE SYNTHETIC CONSTRUCT YOELII VALIDATED HUMAN PPAP_HUMAN CHAIN CRYSTAL STRUCTURE STRUCTURAL ORIGINS L + -TARTRATE INHIBITION TARTRATE STRUCTURES IN COMPLEX …	Apis mellifera	similar to CG9451-PA [Apis mellifera] 42 0.005	0.005	gi|48102165	105	993	30	11	6	154	2	FOR				FRD2-12 -> DTDDNTKRLIKSLNENADA 233 ||FRD2-13 -> TDDNTKRLIKSLNENADAN 234 ||	phosphatase	s/ph	protein tyrosine phosphatase activity - regulation of cell cycle - extracellular	0.036	protein tyrosine phosphatase activity||phosphoprotein phosphatase activity||phosphoric monoester hydrolase activity||phosphoric ester hydrolase activity||hydrolase activity\, acting on ester bonds||hydrolase activity||catalytic activity	catalytic activity	hydrolase activity
Other enzyme families
XC-contig_184	Contig-184	Contig184	1	1067	1.8	65.9	1048	184	XCM-P07_D08.seq	1048	Ind	0	0	0	0	CG9858-PA [Drosophila melanogaster]	2E-042	gi|17985995	172	562	48	31	35	290	FOR	CG9858-PA DROSOPHILA MELANOGASTER RELATED JUVENILE HORMONE ESTERASE TRIBOLIUM CASTANEUM PUTATIVE CONFUSUM CG1112-PA ISOFORM A ALPHA PSEUDOOBSCURA TENEBRIO MOLITOR ANOPHELES GAMBIAE STR. PEST ALPHA-ESTERASE 2 BUZZATII CARBOXYLESTERASE ANISOPTEROMALUS CALANDRAE FREEMANI SIMILAR TO APIS MELLIFERA	Drosophila melanogaster	CG9858-PA [Drosophila melanogaster] 160 2e-043	2E-043	gi|17985995	172	562	48	31	35	290	2	FOR					putative esterase	s	carboxylesterase activity	1e-43	carboxylesterase activity||carboxylic ester hydrolase activity||hydrolase activity\, acting on ester bonds||hydrolase activity||catalytic activity	catalytic activity	hydrolase activity
XC-contig_136	Contig-136	Contig136	1	739	0.3	66.2		136	XCL-P02_G09.seq		Cyt	0	0	1	0	putative esterase [Tribolium castaneum] 102 1e-020	1E-020	gi|54311785	238	533	33	45	282	2	FOR	PUTATIVE ESTERASE TRIBOLIUM CASTANEUM ISOFORM A DROSOPHILA MELANOGASTER B C ANOPHELES GAMBIAE STR. PEST PSEUDOOBSCURA SIMILAR TO CARBOXYLESTERASE APIS MELLIFERA CG9858-PA RELATED JUVENILE HORMONE A5 CULEX PIPIENS CG1128-PB CG1128-PA A2	Tribolium castaneum	CG10175-PC, isoform C [Drosophila mel	3E-019	gi|23172062	237	659	28	36	404	11	1	FOR				FR15-8 -> EIDNTLEDPER 53 ||FR16-11 -> EIDNTLEDPER 53 ||	truncated esterase	s?	carboxylesterase activity	9e-14	carboxylesterase activity||carboxylic ester hydrolase activity||hydrolase activity\, acting on ester bonds||hydrolase activity||catalytic activity	catalytic activity	hydrolase activity
XC-contig_179	Contig-179	Contig179	1	749	.	65.8		179	XCM-P07_A09.seq		Cyt	0	0	1	0	PREDICTED: similar to RIKEN cDNA 11	7E-057	gi|57048362	168	179	66	94	10	182	FOR	PREDICTED SIMILAR TO RIKEN CDNA CANIS FAMILIARIS UNNAMED PRODUCT TETRAODON NIGROVIRIDIS ANOPHELES GAMBIAE STR. PEST MUSCULUS RATTUS NORVEGICUS DROSOPHILA MELANOGASTER PSEUDOOBSCURA SAPIENS HYPOTHETICAL CAENORHABDITIS BRIGGSAE ELEGANS METAL-DEPENDENT PHOSPHOHYDROLASE HD REGION 26.8 KD METAL DEPENDENT GUANOSINE POLYPHOSPHATE PYROPHOSPHOHYDROLASES SYNTHETASES BURKHOLDERIA CEPACIA CRYPTOCOCCUS NEOFOR…	Canis familiaris	ENSANGP00000021594 [Anopheles gambiae] 217 3e-056	3E-056	gi|31212483	173	191	61	91	19	167	1	FOR					Predicted guanosine polyphosphate pyrophosphohydrolase/synthase	s?	mitochondrion	9e-43	guanosine-3'\,5'-bis(diphosphate) 3'-diphosphatase activity||diphosphoric monoester hydrolase activity||hydrolase activity\, acting on ester bonds||hydrolase activity||catalytic activity	catalytic activity	hydrolase activity
XC-contig_62	Contig-62	Contig62	5	835	.	66.6	816	62	XCL-P11_F10.seq	189	Cyt	0	0	6	0	CG3059-PA, isoform A [Drosophila me	2E-027	gi|17137562	211	461	36	46	260	72	FOR	CG3059-PA ISOFORM A DROSOPHILA MELANOGASTER NTPASE CG3059-PD D CG3059-PC CG3059-PB B PSEUDOOBSCURA ANOPHELES GAMBIAE STR. PEST ECTO-NUCLEOSIDE TRIPHOSPHATE DIPHOSPHOHYDROLASE 5 PRECURSOR HOMO SAPIENS ECTONUCLEOSIDE ENP5_HUMAN NTPDASE5 NUCLEOSIDE DIPHOSPHATASE CD39 ANTIGEN-LIKE 4 ER-UDPASE ECTO ANTIGEN LIKE ER UDPASE PROTO-ONCOGENE PROTO ONCOGENE RATTUS NORVEGICUS PREDICTED SIMILAR TO PAN TROGLODY…	Drosophila melanogaster	NTPase [Drosophila melanogaster] 125 2e-028	2E-028	gi|3335106	211	461	36	46	260	72	1	FOR				FR19-3 -> EQSVALSAFYYR 118 ||FR20-4 -> EQSVALSAFYYR 118 ||	truncated apyrase	s/enz-apy	extracellular space	2e-14	nucleoside-diphosphatase activity||hydrolase activity\, acting on acid anhydrides\, in phosphorus-containing anhydrides||hydrolase activity\, acting on acid anhydrides||hydrolase activity||catalytic activity	catalytic activity	hydrolase activity
XC-contig_76	Contig-76	Contig76	2	623	0.2	68.5	604	76	XCL-P11_F02.seq	105	Cyt	0	0	1	0	CG9621-PA [Drosophila melanogaster]	1E-032	gi|24646671	121	502	53	24	378	5	FOR	CG9621-PA DROSOPHILA MELANOGASTER ADENOSINE DEAMINASE-RELATED GROWTH FACTOR D DEAMINASE RELATED PSEUDOOBSCURA SYNDROME CRITICAL REGION 1 ISOFORM B HOMO SAPIENS UNNAMED PRODUCT CECR1 A PRECURSOR Q9NZK5 CES1_HUMAN CAT EYE HYPOTHETICAL PONGO PYGMAEUS UNKNOWN FOR MGC XENOPUS LAEVIS PUTATIVE LUTZOMYIA LONGIPALPIS SUS SCROFA CES1_PIG HOMOLOG TETRAODON NIGROVIRIDIS SECRETORY COMPONENT SARCOPHAGA PEREGRI…	Drosophila melanogaster	CG9621-PA [Drosophila melanogaster] 141 1e-033	1E-033	gi|23171210	121	502	53	24	378	5	1	FOR					Adenine deaminase/adenosine deaminase truncated	s/enz-ada	growth factor activity - development - cellular_component unknown	8e-33	growth factor activity||receptor binding||signal transducer activity	signal transducer activity	receptor binding
XC-contig_77	Contig-77	Contig77	1	1259	5.5	58.4		77	XCL-P02_F06.seq		Ind	0	0	0	0	secretory component [Sarcophaga pereg	3E-054	gi|1402634	275	553	41	50	165	9	FOR	SECRETORY COMPONENT SARCOPHAGA PEREGRINA CG5992-PB ISOFORM B DROSOPHILA MELANOGASTER CG5992-PA ADENOSINE DEAMINASE-RELATED GROWTH FACTOR DEAMINASE RELATED PSEUDOOBSCURA PUTATIVE AEDES ALBOPICTUS AEGYPTI CG5998-PA E LUTZOMYIA LONGIPALPIS ANOPHELES GAMBIAE STR. PEST SALIVARY CULEX PIPIENS QUINQUEFASCIATUS CECR1 HOMO SAPIENS Q9NZK5 CES1_HUMAN CAT EYE SYNDROME CRITICAL REGION 1 PRECURSOR A SIMILAR TO…	Sarcophaga peregrina	secretory component [Sarcophaga pereg	4E-055	gi|1402634	275	553	41	50	165	9	1	FOR					Adenine deaminase/adenosine deaminase	s/enz-ada	growth factor activity - development - cellular_component unknown	4e-41	growth factor activity||receptor binding||signal transducer activity	signal transducer activity	receptor binding
Mucins
XC-contig_60	Contig-60	Contig60	5	683	.	63.7	664	60	XCL-P11_D06.seq	382	SIG	1	0	3	0	unnamed protein product [Yarrowia li	1E-008	gi|49648801	118	301	30	39	70	4	FOR	UNNAMED PRODUCT YARROWIA LIPOLYTICA CLIB99 HYPOTHETICAL DENTIN PHOSPHORYN HOMO SAPIENS SIALOPHOSPHOPROTEIN PREPROPROTEIN Q9NZW4 DSPP_HUMAN PRECURSOR CONTAINS PHOSPHOPROTEIN PHOSPHOPHORYN DPP SIALOPROTEIN DSP SCHIZOSACCHAROMYCES POMBE SERINE-RICH REPEAT SERINE RICH CANDIDA GLABRATA RATTUS NORVEGICUS SIALOPROTEIN-PHOSPHOPHORYN DSP-PP523 MUS MUSCULUS MATRIX 3 DSPP DMP3 DSPP_MOUSE PROTEIN-3 DMP-3 DMP…	Yarrowia lipolytica	ENSANGP00000015205 [Anopheles gambiae] 47 5e-005	5E-005	gi|31242537	89	261	33	34	136	115	1	FOR				FR09-11 -> GSKDEGSLGDDNKK 36 |FR09-11 -> GSKDEGSLGDDNKK 32 ||FR10-12 -> GSKDEGSLGDDNKK 36 |FR10-12 -> GSKDEGSLGDDNKK 32 ||FR11-34 -> GSKDEGSLGDDNKK 36 |FR11-34 -> GSKDEGSLGDDNKK 32 ||	serine rich - mucin	s/mucin	extracellular space	1e-06	unfolded protein binding||protein binding||binding	binding	protein binding
XC-contig_99	Contig-99	Contig99	2	473	0.6	78	454	99	XCM-P09_H09.seq	455	SIG	2	0	0	0	unnamed protein product [Mus musculus] 23 2e-004	2E-004	gi|26324448	13	143	61	9	99	276	FOR	UNNAMED PRODUCT MUS MUSCULUS HYPOTHETICAL CANDIDA ALBICANS TRYPANOSOMA BRUCEI RHOGAP PLASMODIUM FALCIPARUM 3D7 SIMILAR TO FALCIPARUM. DNA HELICASE DICTYOSTELIUM DISCOIDEUM BACILLUS THURINGIENSIS SEROVAR KONKUKIAN STR. SLIME MOLD . HOMEOBOX-CONTAINING FRAGMENT HOMEOBOX CONTAINING UBIQUITIN-PROTEIN LIGASE 1 PUTATIVE UBIQUITIN OCEANOBACILLUS IHEYENSIS CONSERVED CEREUS PREDICTED GAP JUNCTION ALPHA-7 …	Mus musculus	ENSANGP00000001409 [Anopheles gambiae] 35 0.099	0.099	gi|31228015	67	104	34	64	19	216	1	FOR				FRD2-7 -> SEEKLQDEK 64 ||FRD2-8 -> SEEKLQDEKNN 64 ||	mucin	s/mucin
Defensin
XC-contig_221	Contig-221	Contig221	1	933	3.4	67		221	XCM-P09_F07.seq		Ind	0	0	0	0	CG5576-PA [Drosophila melanogaster]	9E-007	gi|18860545	74	273	39	27	186	78	FOR	CG5576-PA DROSOPHILA MELANOGASTER SIMULANS PSEUDOOBSCURA ANOPHELES GAMBIAE STR. PEST DEATH-DOMAIN CONTAINING BG5 DEATH DOMAIN SIMILAR TO RIP RATTUS NORVEGICUS PREDICTED RECEPTOR TNFRSF -INTERACTING SERINE-THREONINE KINASE 1 VARIANT CANIS FAMILIARIS INTERACTING SERINE THREONINE RIPK1 MUS MUSCULUS MOUSE RIK1_MOUSE RECEPTOR-INTERACTING THREONINE-PROTEIN 2 CELL DOMAIN-CONTAINING UNNAMED PRODUCT HYPOT…	Drosophila melanogaster	GH20785p [Drosophila melanogaster] 57 1e-007	1E-007	gi|15291427	74	273	39	27	186	78	1	FOR					truncated antibacterial protein	s/imm	immune response - humoral immune response - antimicrobial humoral response (sensu Protostomia) - antibacterial humoral response (sensu Protostomia) - antibacterial polypeptide induction - response to bacteria	4e-08	protein-tyrosine kinase activity||protein kinase activity||phosphotransferase activity\, alcohol group as acceptor||transferase activity\, transferring phosphorus-containing groups||transferase activity||catalytic activity	catalytic activity	transferase activity
Antigen 5 family
XC-contig_95	Contig-95	Contig95	2	911	0.1	62.7	892	95	XCL-P04_G10.seq	220	SIG	1	0	1	0	salivary allergen 2 [Ctenocephalides f	4E-038	gi|7638032	211	264	44	80	33	100	FOR	SALIVARY ALLERGEN 2 CTENOCEPHALIDES FELIS PUTATIVE SECRETED AEDES AEGYPTI ANTIGEN-5 AG5-2 ALBOPICTUS ANTIGEN 5 AG5 PRECURSOR AG5-3 3 ANOPHELES GAMBIAE STR. PEST STOMOXYS CALCITRANS RELATED AG5-1 1 5-RELATED DARLINGI FAMILY CULEX PIPIENS QUINQUEFASCIATUS GVAG STEPHENSI DROSOPHILA PSEUDOOBSCURA VA5_VESSQ VENOM VES S V SOUTHERN YELLOWJACKET MELANOGASTER	Ctenocephalides felis	salivary allergen 2 [Ctenoce	5E-039	gi|7638032	211	264	44	80	33	100	1	FOR				FR32-2 -> VIGHFTQLVWATTTK 188 ||	salivary allergen 2	s/ag5	extracellular space	1e-13	trypsin inhibitor activity||serine-type endopeptidase inhibitor activity||endopeptidase inhibitor activity||protease inhibitor activity||enzyme inhibitor activity||enzyme regulator activity	enzyme regulator activity	enzyme inhibitor activity
XC-contig_41	Contig-41	Contig41	35	334	0.3	67.1	315	41	XCL03.seq	275	SIG	30	2	4	0	hypothetical protein F52D1.3 - Caenorhabd	0.45	gi|7503942	53	802	30	7	6	87	FOR	HYPOTHETICAL CAENORHABDITIS ELEGANS PRION-LIKE- Q N-RICH -DOMAIN-BEARING 40 PRION LIKE- LIKE N RICH DOMAIN-BEARING DOMAIN BEARING PRION-LIKE PQN-40 PQN CHROMOSOMAL REPLICATION INITIATOR BORDETELLA BRONCHISEPTICA RB50 PREDICTED SIMILAR TO CARBONIC ANHYDRASE 9 GALLUS BRIGGSAE KERATIN TYPE IIE ACIPENSER BAERII GIY-YIG ORF ALLOMYCES MACROGYNUS 107 MITOCHONDRION ALMAFMP27 ASPERGILLUS NIDULANS FGSC A4 …		Yolk protein 1 32 0.39	0.39	gi|1490485	68	278	32	24	128	101	1	REV				FRD20-1 -> HKLESQLASGAGK 39 |FRD20-1 -> HKLESQLASGAGK 38 |FRD20-1 -> HKLESQLASGAGK 39 |FRD20-1 -> HKLESQLASGAGK 39 |FRD20-1 -> HKLESQLASGAGK 38 |FRD20-1 -> HKLESQLASGAGK 38 |FRD20-1 -> HKLESQLASGAGK 38 |FRD20-1 -> HKLESQLASGAGK 38 |FRD20-1 -> HKLESQLASGAGK 38 |FRD20-1 -> HKLESQLASGAGK 37 |FRD20-1 -> HKLESQLASGAGK 38 |FRD20-1 -> HKLESQLASGAGK 53 |FRD20-1 -> HKLESQLASGAGK 38 |FRD20-1 -> HKLESQLASGA…	similar to Rhodnius MIP salivary proteins	s	regulation of protein activity, epigenetic	0.017
FS family
XC-contig_51	Contig-51	Contig51	12	390	.	66.9	371	51	XCS-P05_E06.seq	347	SIG	11	0	1	0	putative trypsin inhibitor [Arabidops	2E-004	gi|20196863	86	103	30	83	14	32	FOR	PUTATIVE TRYPSIN INHIBITOR ARABIDOPSIS THALIANA 6 PROBABLE IMPORTED ITI6_ARATH PRECURSOR I6 LYRATA SUBSP. PETRAEA CTF1_CTEFE SALIVARY ANTIGEN 1 FS-I ALLERGEN CTE F CTENOCEPHALIDES FELIS FS I H SIMILAR TO HYPOTHETICAL MELLIFERA LC49_ARATH LOW-MOLECULAR-WEIGHT CYSTEINE-RICH LCR49 LOW MOLECULAR-WEIGHT MOLECULAR WEIGHT CYSTEINE RICH DROSOPHILA PSEUDOOBSCURA EPIDERMAL GROWTH FACTOR SUBERITES DOMUNCULA…	Arabidopsis thaliana	FS-I [Ctenocephalides felis] 39 0.005	0.005	gi|3805687	52	154	32	34	27	152	2	FOR				FRD4-1 -> LQVPNICKPNENDDKCNHF 43 |FRD4-1 -> LQVPNICKPNENDDKCNHF 42 |FRD4-1 -> LQVPNICKPNENDDKCsHF 42 |FRD4-1 -> LQVPNICKPNENDDKCsHF 42 |FRD4-1 -> LQVPNICKPNENDDKCNHF 42 |FRD4-1 -> LQVPNICKPNENDDKCNHF 42 |FRD4-1 -> LQVPNICKPNENDDKCNHF 43 |FRD4-1 -> LQVPNICKsNENDDKCNHF 41 |FRD4-1 -> LQVPNICKPNENDDKCNHF 50 |FRD4-1 -> LQVPNICKPNENDDKCNHF 43 |FRD4-1 -> LQVPNICKPNENDDKCNHF 42 ||FRD4-2 -> ICKPNENDDK 48 …	putative trypsin inhibitor	s/protease inhibitor	biological_process unknown - cellular_component unknown - trypsin inhibitor activity	3e-05	trypsin inhibitor activity||serine-type endopeptidase inhibitor activity||endopeptidase inhibitor activity||protease inhibitor activity||enzyme inhibitor activity||enzyme regulator activity	enzyme regulator activity	enzyme inhibitor activity
XC-contig_44	Contig-44	Contig44	24	429	.	72.3	410	44	XCL-P01_E08.seq	240	SIG	13	0	21	0	FS-I [Ctenocephalides felis] 37 0.13	0.13	gi|3805687	72	154	37	47	84	111	FOR	CTENOCEPHALIDES FELIS FS I CTF1_CTEFE SALIVARY ANTIGEN 1 PRECURSOR FS-I ALLERGEN CTE F UNNAMED PRODUCT CANDIDA GLABRATA SPERM ION CHANNEL PAN PANISCUS HYPOTHETICAL MAGNAPORTHE GRISEA CAENORHABDITIS BRIGGSAE PONGO PYGMAEUS ELEGANS PUTATIVE LC19_ARATH LOW-MOLECULAR-WEIGHT CYSTEINE-RICH LCR19 LOW MOLECULAR-WEIGHT MOLECULAR WEIGHT CYSTEINE RICH ARABIDOPSIS THALIANA GLUCONOBACTER OXYDANS 621H PLASMODI…	Ctenocephalides felis	FS-I [Ctenocephalides felis] 37 0.025	0.025	gi|3805687	72	154	37	47	84	111	1	FOR				FRD7-1 -> CGSDFGFCNEASEDKK 76 |FRD7-1 -> CGSDFGFCNEASEDKK 80 |FRD7-1 -> CGSDFGFCNEASEDKK 76 |FRD7-1 -> CGSDFGFCNEASEDKK 76 |FRD7-1 -> CGSDFGFCNEASEDKK 76 |FRD7-1 -> CGSDFGFCNEASEDKK 23 |FRD7-1 -> CGSDFGFCNEASEDKK 76 |FRD7-1 -> CGSDFGFCNEASEDKK 76 |FRD7-1 -> CGSDFGFCNEASEDKK 80 |FRD7-1 -> CGSDFGFCNEASEDKK 13 |FRD7-1 -> CGSDFGFCNEASEDKK 75 |FRD7-1 -> CGSDFGFCNEASEDKK 31 |FRD7-1 -> CGSDFGFCNEASEDKK …	similar to CF antigen	s
XC-contig_42	Contig-42	Contig42	18	347	.	74.9	328	42	XCM-P08_E03.seq	324	SIG	13	0	0	0	COG0488: ATPase components of ABC	2.8	gi|48844216	42	634	40	7	561	102	FOR	ATPASE COMPONENTS ABC TRANSPORTERS WITH DUPLICATED DOMAINS GEOBACTER METALLIREDUCENS GS-15 HYPOTHETICAL USTILAGO MAYDIS 521 KINASE PLASMODIUM YOELII FALCIPARUM 3D7 CHABAUDI CAENORHABDITIS BRIGGSAE ASPARAGINE-RICH PUTATIVE ASPARAGINE RICH ENTAMOEBA HISTOLYTICA HM-1 IMSS HM 1 IRON-SULFUR CLUSTER-BINDING SULFURREDUCENS PCA SULFUR CLUSTER BINDING ASLOCP28 EUGLENA LONGA ROAA_ASTLO RIBOSOMAL OPERON-ASS…	Geobacter metallireducens GS-15	ENSANGP00000023760 [Anopheles gambiae	1.1	gi|55241820	41	112	34	37	102	84	1	REV				FRD12-2 -> QRGEGGNGMEPIPEDVLNEALNA 69 |FRD12-2 -> QRGEGGNGMEPIPEDVLNEALNA 69 |FRD12-2 -> QRGEGGNGMEPIPEDVLNEALNA 73 |FRD12-2 -> QRGEGGNGMEPIPEDVLNEALNA 70 |FRD12-2 -> QRGEGGNGMEPIPEDVLNEALNA 68 |FRD12-2 -> QRGEGGNGMEPIPEDVLNEALNA 68 |FRD12-2 -> QRGEGGNGMEPIPEDVLNEALNA 68 |FRD12-2 -> QRGEGGNGMEPIPEDVLNEALNA 69 |FRD12-2 -> QRGEGGNGMEPIPEDVLNEALNA 67 |FRD12-2 -> QRGEGGNGMEPIPEDVLNEALNA 68 |FRD12-2 -…	putative secreetd peptide	s
XC-contig_48	Contig-48	Contig48	17	501	.	72.5	482	48	XCS-P06_F11.seq	295	SIG	11	2	11	0	hypothetical protein PF14_0506 [Pla	0.61	gi|23509728	62	1327	30	5	1143	110	REV	HYPOTHETICAL PLASMODIUM FALCIPARUM 3D7 CONSERVED BERGHEI UNKNOWN SCHISTOSOMA JAPONICUM ACTIVATED IN BLOCKED UNFOLDED RESPONSE 3 CAENORHABDITIS ELEGANS PREDICTED CDS ABU-3 PUTATIVE FAMILY MEMBER YOELII UNNAMED PRODUCT TETRAODON NIGROVIRIDIS SIMILAR TO LOW DENSITY LIPOPROTEIN RECEPTOR-RELATED 2 GLYCOPROTEIN 330 LIPOPROTEIN-RELATED MEGALIN MUS MUSCULUS RECEPTOR RELATED CTF1_CTEFE SALIVARY ANTIGEN 1 …	Plasmodium falciparum 3D7	FS-I [Ctenocephalides felis] 33 0.56	0.56	gi|3805687	46	154	39	30	107	306	1	FOR					similar to CF antigen	s	regulation of protein activity, epigenetic	0.082
XC-contig_49	Contig-49	Contig49	15	571	.	76.7	552	49	XCL-P04_G07.seq		SIG	13	0	1	0	FS-H precursor 41 0.020	0.020	gi|1575479	50	98	34	51	43	141	FOR	PRECURSOR FS H ALANINE--TRNA LIGASE PUTATIVE PLASMODIUM FALCIPARUM 3D7 ALANINE -TRNA TRNA SIMILAR TO GALLUS CHICKEN . 190 KDA TENASCIN DICTYOSTELIUM DISCOIDEUM READING FRAME 196 AA MUS MUSCULUS ENDOTHELIAL-SPECIFIC RECEPTOR TYROSINE KINASE PROTEIN-TYROSINE EC MOUSE ENDOTHELIAL SPECIFIC TYPE TEK TIE-2=RECEPTOR MICE BALB C P4-P8 BRAIN CAPILLARIES PEPTIDE 1123 TIE 2=RECEPTOR TIE2_MOUSE ANGIOPOIETIN …		FS-H precursor 41 0.003	0.003	gi|1575479	50	98	34	51	43	141	1	FOR				FRD3-4 -> TKLYGDEGCK 57 |FRD3-4 -> TKLYGDEGCK 56 |FRD3-4 -> TKLYGDEGCK 56 |FRD3-4 -> TKLYGDEGCK 57 |FRD3-4 -> TKLYGDEGCK 56 |FRD3-4 -> TKLYGDEGCK 56 |FRD3-4 -> TKLYGDEGCK 58 |FRD3-4 -> TKLYGDEGCK 41 |FRD3-4 -> TKLYGDEGCK 57 |FRD3-4 -> TKLYGDEGCK 56 |FRD3-4 -> TKLYGDEGCK 56 |FRD3-4 -> TKLYGDEGCK 57 ||FRD3-7 -> TKLYGDEGCK 57 |FRD3-7 -> TKLYGDEGCK 56 |FRD3-7 -> TKLYGDEGCK 56 |FRD3-7 -> TKLYGDEGCK 57…	similar to FS-H precursor	s
XC-contig_50	Contig-50	Contig50	14	423	0.2	63.6	404	50	XCL-P04_E03.seq	394	SIG	11	0	7	0	PREDICTED: similar to Fibrillin 2 p	0.002	gi|50761388	66	3028	31	2	1326	110	FOR	PREDICTED SIMILAR TO FIBRILLIN 2 PRECURSOR GALLUS FS H CTF1_CTEFE SALIVARY ANTIGEN 1 FS-I ALLERGEN CTE F CTENOCEPHALIDES FELIS I DOUBLE-STRANDED RNA-BINDING ZINC FINGER JAZ RATTUS NORVEGICUS DOUBLE STRANDED RNA BINDING 346 MUS MUSCULUS HOMO SAPIENS HYPOTHETICAL TROGLODYTES PONGO PYGMAEUS UNNAMED PRODUCT PLASMODIUM FALCIPARUM 3D7 MATRILIN-4 DANIO RERIO MATRILIN 4 UNKNOWN ACANTHOMOEBA POLYPHAGA MIM…	Gallus gallus	FS-H precursor 43 3e-004	3E-004	gi|1575479	98	98	25	100	1	35	1	FOR				FR01-6 -> FQADQEIGNGLATAK 37 |FR01-6 -> FQADQEIGNGLATAK 43 |FR01-6 -> FQADQEIGNGLATAK 35 |FR01-6 -> FQADQEIGNGLATAK 37 |FR01-6 -> FQADQEIGNGLATAK 36 |FR01-6 -> FQADQEIGNGLATAK 38 |FR01-6 -> FQADQEIGNGLATAK 36 |FR01-6 -> FQADQEIGNGLATAK 16 |FR01-6 -> FQADQEIGNGLATAK 37 |FR01-6 -> FQADQEIGNGLATAK 38 |FR01-6 -> FQADQEIGNGLATAK 36 |FR01-6 -> FQADQEIGNGLATAK 37 ||FR02-1 -> FQADQEIGNGLATAK 37 |FR02-1 -…	similar to FS-H precursor	s	double-stranded RNA binding - protein binding - apoptosis - nucleolus	0.014	double-stranded RNA binding||RNA binding||nucleic acid binding||binding	binding	nucleic acid binding
XC-contig_169	Contig-169	Contig169	1	373	.	65.7	354	169	XCL-P12_A05.seq	354	SIG	1	0	0	0	FS-H precursor 115 2e-025	2E-025	gi|1575479	96	98	56	98	3	40	FOR	PRECURSOR FS H CRB_DROME CRUMBS 95F FRUIT FLY DROSOPHILA MELANOGASTER CG6383-PA NOTCH GENE HOMOLOG 2 RATTUS NORVEGICUS NOTCH2 NOTC2_RAT NEUROGENIC LOCUS CELL-FATE DETERMINING RAT CELL FATE PSEUDOOBSCURA SALK-6 EPHYDATIA FLUVIATILIS SALK 6 CG7526-PB ISOFORM B CG7526-PA UNNAMED PRODUCT TETRAODON NIGROVIRIDIS SIMILAR TO MUS MUSCULUS MOUSE . LATENT TRANSFORMING GROWTH FACTOR BETA BINDING 4 SHORT SPLI…		FS-H precursor 115 3e-026	3E-026	gi|1575479	96	98	56	98	3	40	1	FOR				FR40-6 -> TGGQQTGDNQVAIPSGTHILQGYCK 36 ||	similar to CF FS-H precursor	s	morphogenesis of an epithelium - plasma membrane - establishment and/or maintenance of cell polarity - integral to membrane - apical plasma membrane - apicolateral plasma membrane - establishment and/or maintenance of polarity of embryonic epithelium - establishment and/or maintenance of polarity of follicular epithelium - rhabdomere development - zonula adherens assembly - zonula adherens mainte…	0.002	ligand-regulated transcription factor activity||specific RNA polymerase II transcription factor activity||RNA polymerase II transcription factor activity||transcription regulator activity	transcription regulator activity	RNA polymerase II transcription factor activity
XC-contig_145	Contig-145	Contig145	1	387	.	68.7	368	145	XCL-P04_C12.seq	368	SIG	1	0	0	0	FS-H precursor 49 5e-005	5E-005	gi|1575479	101	98	34	103	4	37	FOR	PRECURSOR FS H CTF1_CTEFE SALIVARY ANTIGEN 1 FS-I ALLERGEN CTE F CTENOCEPHALIDES FELIS I SIMILAR TO MELLIFERA HYPOTHETICAL XENOPUS TROPICALIS PHD ZINC FINGER TRANSCRIPTION FACTOR RATTUS NORVEGICUS RIKEN CDNA UNKNOWN FOR MGC LAEVIS CONSERVED PLASMODIUM BERGHEI		FS-H precursor 49 4e-006	4E-006	gi|1575479	101	98	34	103	4	37	1	FOR				FRD1-4 -> SRSNTVEVTK 29 ||	similar to CF FS-H precursor	s
XC-contig_58	Contig-58	Contig58	5	489	.	74.6	470	58	XCS-P06_B02.seq		SIG	1	0	3	0	Salivary antigen 1 precursor (F	0.001	gi|14423664	104	176	26	59	4	53	FOR	CTF1_CTEFE SALIVARY ANTIGEN 1 PRECURSOR FS-I ALLERGEN CTE F CTENOCEPHALIDES FELIS FS I H HYPOTHETICAL PLASMODIUM FALCIPARUM 3D7 RECEPTOR SUBTYPE 3 SLIME MOLD DICTYOSTELIUM SP. CAR3_DICDI CYCLIC AMP MALARIA PARASITE TRYPTOPHAN REPEAT GENE FAMILY AMSACTA MOOREI ENTOMOPOXVIRUS YOELII CONSERVED BERGHEI ANOPHELES GAMBIAE STR. PEST METHANOSARCINA BARKERI FUSARO PREDICTED SIMILAR TO ANKYRIN DOMAIN 11 NA…	Ctenocephalides felis	salivary antigen 1 precursor [Ctenocep	1E-004	gi|4336703	104	176	26	59	4	53	2	FOR				FRD1-10 -> TIDIADSAAEIENLCELSQR 50 |FRD1-10 -> TIDIADSAAEIENLCdLSQR 48 ||	salivary antigen 1 precursor	s
XC-contig_78	Contig-78	Contig78	3	492	0.2	66.1	473	78	XCL-P11_B10.seq	467	SIG	2	0	1	0	FS-H precursor 42 0.008	0.008	gi|1575479	95	98	24	97	1	26	FOR	PRECURSOR FS H CHAIN CRYSTAL STRUCTURE TOXIN CHIMERA BETWEEN LQH-ALPHA-IT FROM SCORPION LEIURUS QUINQUESTRIATUS HEBRAEUS AAH2 ANDROCTONUS AUSTRALIS HECTOR LQH ALPHA-IT ALPHA IT CTF1_CTEFE SALIVARY ANTIGEN 1 FS-I ALLERGEN CTE F CTENOCEPHALIDES FELIS I SCX5_LEIQU NEUROTOXIN V LQQ LQQ5 NTSR5L EGYPTIAN NTSR2A II VALIDATED SAHARA SCX2_ANDAU AAH AAHII INITIO DETERMINATION REFINEMENT A PUTATIVE Q9BLM4 S…		FS-H precursor 42 0.001	0.001	gi|1575479	95	98	24	97	1	26	1	FOR				FR39-9 -> TGTDTTPNIEVGNGLAK 34 |FR39-9 -> TGTDTTPNIEVGNGLAK 34 ||FR40-10 -> TGTDTTPNIEVGNGLAK 34 |FR40-10 -> TGTDTTPNIEVGNGLAK 34 ||FRD2-5 -> GNGLAKVPGVCTGAGDKDiKNK 48 |FRD2-5 -> GNGLAKVPGVCTGAGDKDTKNK 45 |FRD2-5 -> GNGLAKVPGVCTGAGDKDTKNK 45 ||FRD2-6 -> VPGVCTGAGDKDTK 51 |FRD2-6 -> VPGVCTGAGDKDTK 51 ||	similar to FS-H precursor	s
Other coding for possibly secreted transcripts
XC-contig_54	Contig-54	Contig54	8	489	.	74	470	54	XCM-P08_F04.seq	476	SIG	7	0	6	0	unknown [Arabidopsis thaliana] >gnl|B	2.1	gi|21593188	65	316	33	21	215	163	FOR	UNKNOWN ARABIDOPSIS THALIANA UNNAMED PRODUCT PUTATIVE F-BOX FAMILY HYPOTHETICAL PLASMODIUM FALCIPARUM 3D7 CANDIDA ALBICANS LEPTOSPIRA INTERROGANS SEROVAR COPENHAGENI STR. FIOCRUZ CONSERVED L1 130 RHOPTRY YOELII FRAGMENT PREDICTED CANIS FAMILIARIS HD LAI DEBARYOMYCES HANSENII VAR. CHABAUDI	Arabidopsis thaliana	ENSANGP00000017534 [Anopheles gambi	1.5	gi|57945605	53	599	30	9	458	196	1	FOR					similar to fungal protease specific inhibitor	s/protease inhibitor
XC-contig_113	Contig-113	Contig113	1	214	.	51.4		113	XCS05.seq		SIG	1	0	1	0	hypothetical protein [Ixodes ricinus] 44 0.001	0.001	gi|5911708	47	488	48	10	9	59	FOR	HYPOTHETICAL IXODES RICINUS SALIVARY GLAND METALLOPROTEASE SCAPULARIS PUTATIVE IMMUNOGLOBULIN G HEAVY CHAIN CONSTANT REGION PAN TROGLODYTES PREDICTED SIMILAR TO GALLUS OLFACTORY RECEPTOR RATTUS NORVEGICUS PRODUCT IS NOVEL. ODORANT MUS MUSCULUS 959 OLFR959 M34 PROBABLE TPCR18 FRAGMENT	Ixodes ricinus	ENSANGP00000028100 [Anopheles gambiae	6.3	gi|55245079	45	286	37	16	167	2	1	REV					aminoterminal similar to metalloprotease	s
XC-contig_2	Contig-2	Contig2	61	365	0.3	68.5	346	2	XCS02.seq	342	SIG	54	0	2	0	COG0674: Pyruvate:ferredoxin oxid	0.19	gi|46202528	43	594	37	7	426	147	REV	PYRUVATE FERREDOXIN OXIDOREDUCTASE RELATED 2-OXOACID OXIDOREDUCTASES ALPHA SUBUNIT MAGNETOSPIRILLUM MAGNETOTACTICUM MS-1 2 OXOACID MS 1 PREDICTED LOW DENSITY LIPOPROTEIN-RELATED PAN TROGLODYTES LIPOPROTEIN SAPIENS MUSCULUS BINDING HOMO HYPOTHETICAL ASSOCIATED WITH MYC PROTHROMBIN ACTIVATOR EOMP06 ECHIS OCELLATUS GLYCOPROTEIN RECEPTOR MEGALIN PRECURSOR LRP2_HUMAN LOW-DENSITY RECEPTOR-RELATED 330 S…	Magnetospirillum magnetotacticum MS-1	ENSANGP00000020211 [Anopheles gambiae	0.22	gi|55241133	51	4098	33	1	1034	136	1	FOR			XC-2 -> AKKYSDctKKNDQHkIPGL 38 |XC-2 -> AKKYSDcVKKNDQHRIPGL 40 |XC-2 -> AKKYSDcVKKNDQHRIPGL 38 |XC-2 -> AKKYSDcVKKNDQHRIPGL 38 |XC-2 -> AKKYSDcVKKNDQHRIPGL 38 |XC-2 -> AKKYSDcVKKNDQHRIPGL 39 |XC-2 -> AKKYSDcVKKNDQHRIPGL 38 |XC-2 -> AKKYSDcVKKNDQHRIPGL 38 |XC-2 -> AKKYSDcVKKNDQHRIPGL 39 |XC-2 -> AKKYSDcVKKNDQHRIPGi 38 |XC-2 -> AKKYSDcVKKNDQHRIPGL 38 |XC-2 -> AKKYSDctKKNDQHkIPGL 39 |XC-2 -> AKKYSDc…	FRD9-5 -> ENPSDCTNTKCDTVCR 61 |FRD9-5 -> ENPSDCTNTKCDTVCR 59 |FRD9-5 -> ENPSDCTNTKCDTVCR 59 |FRD9-5 -> ENPSDCTNTKCDTVCR 59 |FRD9-5 -> ENPSDCTNTKCDTVCR 60 |FRD9-5 -> ENPSDCTNTKCDTVCR 59 |FRD9-5 -> ENPSDCTNTKCDTVCR 59 |FRD9-5 -> ENPSDCTNTKCDTVCR 60 |FRD9-5 -> ENPSDCTNTKCDTVCR 59 |FRD9-5 -> ENPSDCTNTKCDTVCR 59 |FRD9-5 -> ENPSDCTNTKCDTVCR 60 |FRD9-5 -> ENPSDCTNTKCDTVCR 58 |FRD9-5 -> ENPSDCTNTKCDTVCR …	cysteine rich putative secreted peptide	s/novel	protein amino acid glycosylation - lipid metabolism - receptor mediated endocytosis - lysosome - endocytosis	0.037
XC-contig_3	Contig-3	Contig3	53	321	.	77.6	302	3	XCS-P05_H05.seq	43	SIG	33	1	41	0	hypothetical protein [Plasmodium fa	0.59	gi|16805151	39	3978	46	1	1754	181	REV	HYPOTHETICAL PLASMODIUM FALCIPARUM 3D7 CONSERVED	Plasmodium falciparum 3D7	ENSANGP00000028352 [Anopheles gambiae	2.5	gi|55237274	38	1001	36	4	609	95	1	FOR					chymeric clone due to lots of tata repeats	s/novel
XC-contig_24	Contig-24	Contig24	89	411	.	72.3	392	24	XCS-P06_H01.seq	365	SIG	51	0	38	0	Uncharacterized protein containing	0.042	gi|56459794	71	351	32	20	6	118	FOR	UNCHARACTERIZED CONTAINING FIC DOMAIN IDIOMARINA LOIHIENSIS L2TR HYPOTHETICAL LEISHMANIA MAJOR PLASMODIUM FALCIPARUM 3D7 NOSTOC SP. PCC 7120 IMPORTED STRAIN PLASMID PCC7120ALPHA BERGHEI PARACHLAMYDIA UWE25 UNKNOWN ENTAMOEBA HISTOLYTICA HM-1 IMSS HM 1 CONSERVED ERP27 BORRELIA BURGDORFERI UNNAMED PRODUCT TETRAODON NIGROVIRIDIS SELINENE SYNTHASE OCIMUM BASILICUM TRYPTOPHAN ALPHA CHAIN SYNECHOCOCCUS …	Idiomarina loihiensis L2TR	microtubule binding protein D-CLIP-190	3.7	gi|2773363	52	1690	26	3	698	151	1	FOR		XC-1 -> EITVTSVDDFRQQKEAMK 35 |XC-1 -> EITVTSVDDFRQQKEAMK 36 |XC-1 -> EITVTSVDDFRQQKEAMK 35 |XC-1 -> EITVTSVDDFRQQKEAMK 35 |XC-1 -> EITVTSVDDFRQQKEAMK 36 |XC-1 -> EITVTSVDDFRQQKEAMK 35 |XC-1 -> EITVTSVDDFRQQKEAMK 35 |XC-1 -> EITVTSVDDFRQQKEAMK 35 |XC-1 -> EITVTSVDDFRQQKEAMK 35 |XC-1 -> EITVTSVDDFRQQKEAMK 36 |XC-1 -> EITVTSVDDFRQQKEAiK 35 |XC-1 -> EITVTSVDDFRrQKEAMK 35 |XC-1 -> EITVTSVDDFRQQKEAMK …		FR40-1 -> KAEDALNEFKK 54 |FR40-1 -> KAEDALNEFKK 55 |FR40-1 -> KAEDALNEFKK 16 |FR40-1 -> KAEDALNEFKK 54 |FR40-1 -> KAEDALNEFKK 54 |FR40-1 -> KAEDALNEFKK 55 |FR40-1 -> KAEDALNEFKK 54 |FR40-1 -> KAEDALNEFKK 54 |FR40-1 -> KAEDALNEFKK 54 |FR40-1 -> KAEDALNEFKK 54 |FR40-1 -> KAEDALNEFKK 55 |FR40-1 -> KAEDALNEFKK 54 |FR40-1 -> KAEDALNEFKK 54 |FR40-1 -> KAEDALNEFKK 54 |FR40-1 -> KAEDALNEFKK 54 |FR40-1 ->…	unknown	s
XC-contig_43	Contig-43	Contig43	12	300	.	76.7	281	43	XCM-P09_B02.seq	283	SIG	12	0	0	0	hypothetical protein [Plasmodium yoel	0.27	gi|23480529	92	547	28	17	324	4	REV	HYPOTHETICAL PLASMODIUM YOELII CONSERVED CHABAUDI METHANOSARCINA MAZEI GO1 BERGHEI SPBC19G7.05C SCHIZOSACCHAROMYCES POMBE 3-BETA-GLUCAN SYNTHASE EC SIMILARITY FISSION YEAST COMPONENT BGS1_SCHPO BGS1 3-BETA-D-GLUCAN-UDP GLUCOSYLTRANSFERASE PUTATIVE~SEQUENCE HOMOLOGOUS TO 3-BETA-D-GLUCAN BETA-GLUCAN BETA GLUCAN BETA-D-GLUCAN-UDP D-GLUCAN-UDP D GLUCAN-UDP UDP BETA-D-GLUCAN D-GLUCAN MESOPLASMA FLORUM…	Plasmodium yoelii yoelii	neurofibromin [Drosophila melanogaster] 29 3.4	3.4	gi|1929429	46	2802	36	2	2775	63	1	REV				FRD12-2 -> QRGEGGNGMEPIPEDVLNEALNA 53 |FRD12-2 -> QRGEGGNGMEPIPEDVLNEALNA 52 |FRD12-2 -> QRGEGGNGMEPIPEDVLNEALNA 53 |FRD12-2 -> QRGEGGNGMEPIPEDVLNEALNA 53 |FRD12-2 -> QRGEGGNGMEPIPEDVLNEALNA 53 |FRD12-2 -> QRGEGGNGMEPIPEDVLNEALNA 52 |FRD12-2 -> QRGEGGNGMEPIPEDVLNEALNA 52 |FRD12-2 -> QRGEGGNGMEPIPEDVLNEALNA 51 |FRD12-2 -> QRGEGGNGMEPIPEDVLNEALNA 54 ||FRD12-3 -> VEAEVAQPK 42 |FRD12-3 -> VEAEVAQPK 4…	unknown	s
XC-contig_61	Contig-61	Contig61	5	503	.	66	484	61	XCL-P01_C08.seq	300	SIG	3	0	1	0	probable deoxyribodipyrimidine photo-lyas	0.025	gi|1361947	114	867	28	13	501	79	FOR	PROBABLE DEOXYRIBODIPYRIMIDINE PHOTO-LYASE EC CHLAMYDOMONAS REINHARDTII PHOTO LYASE UNNAMED PRODUCT KLUYVEROMYCES LACTIS OLEOSIN BRASSICA NAPUS HYPOTHETICAL BDELLOVIBRIO BACTERIOVORUS PREDICTED BY GLIMMER CRITICA MEROZOITE SURFACE 2 PLASMODIUM FALCIPARUM WILLIAMS BEUREN SYNDROME CHROMOSOME REGION 14 ISOFORM GAMMA HOMO SAPIENS INTERACTOR MIO WBSCR14 DELTA ALPHA PUTATIVE HEPATIC TRANSCRIPTION FACTO…		ENSANGP00000004749 [Anopheles gambiae] 37 0.023	0.023	gi|31204361	118	633	29	19	125	123	1	REV				FR39-7 -> RPGNPHGAPTHTISGGGK 51 |FR39-7 -> RPGNPHGAPTHTISGGGK 31 |FR39-7 -> RPGNPHGAPTHTISGGGK 49 |FR39-7 -> RPGNPHGAPTHTISGGGK 50 ||FR39-8 -> TLTNTQQGFGHSTYT 125 |FR39-8 -> TLTNTQQGFGHSTYT 105 |FR39-8 -> TLTNTQQGFGHSTYT 63 |FR39-8 -> TLTNTQQGFGHSTYT 123 |FR39-8 -> TLTNTQQGFGHSTYT 124 ||FR40-11 -> TLTNTQQGFGHSTYT 125 |FR40-11 -> TLTNTQQGFGHSTYT 105 |FR40-11 -> TLTNTQQGFGHSTYT 63 |FR40-11 -> TLTNT…	unknown	s	molecular_function unknown - transcription - morphogenesis - transcription factor complex	0.008	molecular_function unknown	molecular_function unknown
XC-contig_63	Contig-63	Contig63	5	398	.	72.1	379	63	XCL-P12_E11.seq	371	SIG	4	0	1	0	hypothetical protein PB103330.00.0 [	4E-004	gi|56487044	113	141	29	80	84	45	REV	HYPOTHETICAL PLASMODIUM BERGHEI N-ACETYLGLUCOSAMINE TRANSFERASE-RELATED YOELII N ACETYLGLUCOSAMINE TRANSFERASE RELATED STAPHYLOCOCCUS EPIDERMIDIS COP_CLOPE COPY NUMBER ORF4 CLOSTRIDIUM PERFRINGENS PLASMID CTF1_CTEFE SALIVARY ANTIGEN 1 PRECURSOR FS-I ALLERGEN CTE F CTENOCEPHALIDES FELIS FS I CAPITIS SUBSP. VARIANT-SPECIFIC SURFACE FALCIPARUM VARIANT SPECIFIC MEMBRANE CONSERVED THERMOCOCCUS KODAKAR…	Plasmodium berghei	ENSANGP00000014109 [Anopheles gambi	1.1	gi|57916485	41	718	43	6	157	94	2	REV				FRD4-3 -> GSNVHYENGNINPDDCFCF 81 |FRD4-3 -> GSNVHYENGNIdPDDCFCF 81 |FRD4-3 -> GSNVHYENGNINPDDCFCF 81 |FRD4-3 -> GSNVHYENGNINPDDCFCF 44 |FRD4-3 -> GSNVHYENGNIdPDDCFCF 81 ||	unknown	s
XC-contig_66	Contig-66	Contig66	4	409	.	70.7	390	66	XCL-P01_C05.seq	385	SIG	3	0	0	0	putative chalcose glycosyltransferase	0.18	gi|45934801	65	425	32	15	311	41	FOR	PUTATIVE CHALCOSE GLYCOSYLTRANSFERASE STREPTOMYCES BIKINIENSIS DROSOPHILA PSEUDOOBSCURA HYPOTHETICAL TRANSMEMBRANE SINORHIZOBIUM MELILOTI 1021 RATTUS NORVEGICUS ARH1_RAT RHO GUANINE NUCLEOTIDE EXCHANGE FACTOR 1 LBC'S SECOND COUSIN MAGNAPORTHE GRISEA CONSERVED XANTHOMONAS AXONOPODIS PV. CITRI STR. 306 ALPHA 2B ADRENERGIC RECEPTOR VOMBATUS URSINUS ARHGEF1 MUS MUSCULUS ARH1_MOUSE LYMPHOID BLAST CRIS…	Streptomyces bikiniensis	GA17716-PA [Drosophila pseudoobscura] 35 0.042	0.042	gi|54636819	69	374	39	18	66	98	1	FOR					unknown	s
XC-contig_68	Contig-68	Contig68	4	370	.	70.8	351	68	XCL-P02_B08.seq	321	SIG	4	0	1	0	Hypothetical protein Y64G10A.7 [Caeno	0.057	gi|6425489	43	1664	44	3	1319	175	FOR	HYPOTHETICAL CAENORHABDITIS ELEGANS MEGF6 4P83 Y64G10A.F UNNAMED PRODUCT CANDIDA GLABRATA Y47H9C.4A DEATH ABNORMALITY CED-1 CORPSE RECEPTOR WITH EGF MOTIFS Y47H9C.4C Y47H9C.4B UNKNOWN ARABIDOPSIS THALIANA EXPRESSED LCR5_ARATH LOW-MOLECULAR-WEIGHT CYSTEINE-RICH LCR5 PRECURSOR LOW MOLECULAR-WEIGHT MOLECULAR WEIGHT CYSTEINE RICH BRIGGSAE ANOPHELES GAMBIAE STR. PEST REPEAT CYTOPHAGA HUTCHINSONII PANX…	Caenorhabditis elegans	ENSANGP00000014375 [Anopheles gambiae] 29 0.12	0.12	gi|31233310	57	851	26	7	782	23	2	FOR					cys rich peptide	s	biological_process unknown	0.048
XC-contig_75	Contig-75	Contig75	3	553	.	74.5	534	75	XCL-P12_A04.seq	262	SIG	2	0	0	0	hypothetical protein PAM006 [Onion	3.9	gi|39938492	69	210	37	33	177	335	REV	HYPOTHETICAL ONION YELLOWS PHYTOPLASMA OY-M CONSERVED PLASMODIUM CHABAUDI RHOPTRY YOELII GUANINE NUCLEOTIDE EXCHANGE FACTOR PUTATIVE ENTAMOEBA HISTOLYTICA HM-1 IMSS HM 1 CG8174-PC ISOFORM C DROSOPHILA MELANOGASTER CG8174-PA A CG8174-PB KINASE MANNHEIMIA SUCCINICIPRODUCENS MBEL55E UNKNOWN BERGHEI HALOACID DEHALOGENASE-LIKE HYDROLASE BUCHNERA APHIDICOLA STR. BP BAIZONGIA PISTACIAE Y030_BUCBP DEHALO…	Onion yellows phytoplasma OY-M	CG8174-PA, isoform A [Drosophila me	0.90	gi|24653847	45	764	42	6	364	60	1	REV				FR40-9 -> QSNFDSAVNTLSNQLGPSTGR 52 |FR40-9 -> QSNFDSAVNTLSNQLGPSTGR 51 ||FRD3-1 -> SNQLGPSTGR 63 |FRD3-1 -> SNQLGPSTGR 62 ||FRD3-2 -> QEDTSHITDDLVGK 80 |FRD3-2 -> QEDTSHITDDLVGK 79 ||FRD3-3 -> NQLGPSTGR 64 |FRD3-3 -> NQLGPSTGR 63 ||	putative secreted salivary peptide	s
XC-contig_80	Contig-80	Contig80	3	404	0.2	68.1	385	80	XCM-P07_D06.seq	376	SIG	3	0	3	0	integrin alpha L [Mus musculus] >gn	1.4	gi|33469087	52	1163	40	4	1099	60	FOR	INTEGRIN ALPHA L MUS MUSCULUS ITAL_MOUSE ALPHA-L PRECURSOR LEUKOCYTE ADHESION GLYCOPROTEIN LFA-1 CHAIN LFA-1A FUNCTION ASSOCIATED MOLECULE 1 CD11A LYMPHOCYTE FUCTION-ASSOCIATED MOLECULE-1-ALPHA MOUSE FUCTION 1-ALPHA DROSOPHILA PSEUDOOBSCURA UNKNOWN LYCOPERSICON ESCULENTUM HYPOTHETICAL NANOARCHAEUM EQUITANS KIN4-M CAENORHABDITIS BRIGGSAE EGF-LIKE-DOMAIN MULTIPLE 7 DANIO RERIO LIKE-DOMAIN LIKE DOMA…	Mus musculus	GA19022-PA [Drosophila pseudoobscura] 33 0.12	0.12	gi|54637621	42	1514	40	3	190	144	1	FOR				FRD1-3 -> PTEENDTLR 46 |FRD1-3 -> PTEENDTLR 50 |FRD1-3 -> PTEENDTLR 43 ||	putative secreted salivary peptide	s	extracellular space - integral to membrane	0.064
XC-contig_1	Contig-1	Contig1	2	556	.	71.9	537	1	XCL01.seq	536	SIG	1	0	1	0	CG8909-PB [Drosophila melanogaster]	0.60	gi|24642347	46	2009	34	2	387	166	FOR	CG8909-PB DROSOPHILA MELANOGASTER STREPTOCOCCUS PYOGENES PLASMODIUM YOELII PHAGE RELATED YONO B.SUBTILIS HOMOLOG CLOSTRIDIUM ACETOBUTYLICUM ATCC 824 SUBTILIS IMPORTED HYPOTHETICAL FALCIPARUM 3D7 FERTILIZATION ENVELOPE 9 LYTECHINUS VARIEGATUS BERGHEI LIPOPHORIN RECEPTOR LOCUSTA MIGRATORIA BACTEROIDES FRAGILIS YCH46 CONSERVED TRANSPORTER PUTATIVE MALARIA PARASITE PREDICTED SIMILAR TO GLYCOPROTEIN M…	Drosophila melanogaster	CG8909-PB [Drosophila melanogaster] 36 0.082	0.082	gi|7293154	46	2009	34	2	387	166	1	FOR				FRD1-2 -> LCKTACMFFKVK 104 ||	putative secreted salivary peptide	s
XC-contig_92	Contig-92	Contig92	2	372	.	73.7	353	92	XCM-P07_C10.seq	341	SIG	2	2	0	0	OSJNBa0061G20.7 [Oryza sativa (japo	0.074	gi|50923471	61	927	32	7	79	103	FOR	OSJNBA0061G20.7 ORYZA SATIVA JAPONICA CULTIVAR-GROUP CULTIVAR GROUP PUTATIVE TRANSPOSABLE ELEMENT HYPOTHETICAL CAENORHABDITIS ELEGANS FAMILY MEMBER WITH AT LEAST 5 TRANSMEMBRANE DOMAINS TRANSPOSASE TNP2 OSJNBA0073L13.5 IMPORTED ARABIDOPSIS THALIANA TRANSPOSON TNP2-LIKE PROBABLE LIKE REPLICATION FACTOR A PLASMODIUM FALCIPARUM 3D7 CLUSTER CONTAINING PROCHLOROCOCCUS MARINUS SUBSP. STR. EXCRETORY SEC…	Oryza sativa (japonica cultivar-group)	220 kDa silk protein 34 0.097	0.097	gi|1314734	44	1704	36	3	1238	172	1	FOR					cys rich peptide similar to transposase	s
XC-contig_105	Contig-105	Contig105	2	345	.	76.2	326	105	XCM-P08_F12.seq	315	SIG	1	0	0	0	Serpentine receptor, class x protein 6	1.1	gi|2736476	44	310	38	14	184	62	FOR	SERPENTINE RECEPTOR CLASS X 67 CAENORHABDITIS ELEGANS PUTATIVE FAMILY MEMBER WITH AT LEAST 6 TRANSMEMBRANE DOMAINS HYPOTHETICAL ORF15 CYDIA POMONELLA GRANULOVIRUS TRYPANOSOMA BRUCEI	Caenorhabditis elegans	similar to hypothetical protein FLJ	1.1	gi|48098101	39	447	35	9	346	162	1	REV				FRD1-1 -> MSTLDPSSAHK 59 |FRD1-1 -> MSTLDPSSAHK 59 ||	putative secreted salivary peptide	s
XC-contig_8	Contig-8	Contig8	75	374	.	76.2	355	8	XCM-P09_E11.seq	355	SIG	1	0	1	0	putative protein with calponin domai	0.32	gi|19069427	54	1027	35	5	158	37	REV	PUTATIVE WITH CALPONIN DOMAIN ENCEPHALITOZOON CUNICULI GB-M1 HYPOTHETICAL PLASMODIUM FALCIPARUM 3D7 CONSERVED BROMODOMAIN-CONTAINING ORYZA SATIVA JAPONICA CULTIVAR-GROUP BROMODOMAIN CONTAINING CULTIVAR GROUP AER389CP ASHBYA GOSSYPII ATCC EREMOTHECIUM SPBC15C4.06C SCHIZOSACCHAROMYCES POMBE PROBABLE SERINE-RICH ZINC-FINGER FISSION YEAST SERINE RICH ZINC FINGER SPBC21H7.01C FRAGMENT BERGHEI PHYSCOMI…	Encephalitozoon cuniculi	cytochrome b [Siphoninus phillyreae] 32 0.48	0.48	gi|45826295	63	230	33	27	93	162	1	REV					unknown	s
XC-contig_25	Contig-25	Contig25	1	638	.	63.9	363	25	XCM14.seq	363	SIG	1	0	0	0	unnamed protein product [Yarrowia li	0.034	gi|49648542	76	1851	38	4	1049	404	FOR	UNNAMED PRODUCT YARROWIA LIPOLYTICA CLIB99 HYPOTHETICAL TETRAODON NIGROVIRIDIS NGM-75 NODULIN GLYCINE MAX PRECURSOR SOYBEAN NO75_SOYBN EARLY 75 N-75 NGM N UNCHARACTERIZED CONTAINING FIC DOMAIN IDIOMARINA LOIHIENSIS L2TR PROLINE-RICH FAMILY ARABIDOPSIS THALIANA IMPORTED PROLINE RICH CAENORHABDITIS ELEGANS PUTATIVE BILATERIAL ORIGIN 58.5 KD EXTENSIN KIDNEY BEAN HYDROXYPROLINE-RICH GLYCOPROTEIN HYDR…	Yarrowia lipolytica	CG13722-PA [Drosophila melanogaster] 36 0.083	0.083	gi|7292509	71	707	36	10	304	401	4	FOR		XC-1 -> EITVTSVDDFRQQKEAMK 38 |		FR40-1 -> KAEDALNEFKK 57 ||FR40-2 -> SLEGLSGQEALKK 68 ||FR40-3 -> VLPTILGTSK 88 ||	low complexity	s	mRNA cap complex - negative regulation of translation - molecular_function unknown	0.034	molecular_function unknown	molecular_function unknown
XC-contig_26	Contig-26	Contig26	1	635	.	64.6	350	26	XCS07.seq	350	SIG	1	0	0	0	hypothetical protein Bcepa0300171	0.044	gi|46316816	49	100	36	49	43	391	FOR	HYPOTHETICAL BURKHOLDERIA CEPACIA UNCHARACTERIZED CONTAINING FIC DOMAIN IDIOMARINA LOIHIENSIS L2TR PUTATIVE RECEPTOR KINASE PERK1 ORYZA SATIVA JAPONICA CULTIVAR-GROUP BRASSINOSTEROID INSENSITIVE 1-ASSOCIATED CULTIVAR GROUP ASSOCIATED UNNAMED PRODUCT TETRAODON NIGROVIRIDIS LEISHMANIA MAJOR CHROMOBACTERIUM VIOLACEUM ATCC EXTENSIN-LIKE DIF54 LYCOPERSICON ESCULENTUM PROBABLE EXTENSIN PRECURSOR TOMATO…	Burkholderia cepacia R18194	ENSANGP00000010028 [Anopheles gambiae] 32 2.0	2.0	gi|31226424	28	1226	46	2	1090	388	1	REV		XC-1 -> EITVTSVDDFRQQKEAMK 36 |		FR40-1 -> KAEDALNEFKK 55 ||FR40-2 -> SLEGLSGQEALKK 66 ||FR40-3 -> VLPTILGTSK 86 ||	unknown	s
XC-contig_53	Contig-53	Contig53	1	1249	3.8	60		53	XCL-P04_C05.seq		SIG	1	0	0	0	hypothetical protein XCC1081 [Xanth	5.7	gi|21230539	124	782	25	16	3	68	FOR	HYPOTHETICAL XANTHOMONAS CAMPESTRIS PV. STR. ATCC CONSERVED CAENORHABDITIS BRIGGSAE CG7968-PA DROSOPHILA MELANOGASTER SYMBOL=BG CDNA=METHOD ''SIM4'' SCORE LARVAE-EARLY PUPAE POT2 CDNA CLONE 5PRIME MRNA SEQUENCE PREDICTION=METHOD ''GENSCAN'' VERSION ''1.0 19-NOV-98 LARVAE EARLY 19 NOV-98	Xanthomonas campestris pv. campestris str. ATCC 33913	CG7968-PA [Drosophila melanogaster] 34 1.2	1.2	gi|19921302	52	250	32	21	140	362	1	FOR				FR10-5 -> SSTQFPAMQQYLK 159 ||FR10-6 -> INWQWSEAK 149 ||FR11-3 -> SSTQFPAMQQYLK 159 ||FR11-4 -> GREDAYGYGQEISDMYR 92 ||FR11-5 -> TMQAALVLGAGLENK 131 ||FR11-6 -> NYLSLGSYSLR 120 ||FR11-8 -> INWQWSEAK 149 ||FR11-9 -> KNYLSLGSYSLR 119 ||FR12-36 -> INWQWSEAK 149 ||FR12-37 -> KNYLSLGSYSLR 119 ||FR12-38 -> SSTQFPAMQQYLK 159 ||FR13-49 -> KNYLSLGSYSLR 119 ||FR23-32 -> KNYLSLGSYSLR 119 ||FR23-33 -> GREDAY…	unknown	s
XC-contig_119	Contig-119	Contig119	1	332	.	73.5	313	119	XCL-P01_C04.seq	313	SIG	1	0	0	0	PREDICTED: hypothetical protein XP_	0.36	gi|57110611	62	5177	35	1	4468	86	FOR	PREDICTED HYPOTHETICAL CANIS FAMILIARIS UNNAMED PRODUCT TETRAODON NIGROVIRIDIS SIMILAR TO ADAPTOR CONTAINING PH DOMAIN PTB LEUCINE ZIPPER MOTIF SIGNALING DIP13ALPHA GALLUS VARIANT-SPECIFIC SURFACE 1 MALARIA PARASITE PLASMODIUM FALCIPARUM PFEMP1 VARIANT STRAIN MC SPECIFIC DIP13 ALPHA RATTUS NORVEGICUS TROGLODYTES MUS MUSCULUS HOMO SAPIENS ORYZA SATIVA JAPONICA CULTIVAR-GROUP CULTIVAR GROUP XENOPUS…	Canis familiaris	CG18146-PA, isoform A [Drosophila m	4.3	gi|24584263	68	648	29	10	165	65	1	FOR					unknown	s
XC-contig_133	Contig-133	Contig133	1	404	0.2	73.3	385	133	XCL-P02_F04.seq	385	SIG	1	0	0	0	conserved hypothetical protein [Plas	0.47	gi|56522503	117	895	23	13	694	24	REV	CONSERVED HYPOTHETICAL PLASMODIUM CHABAUDI BACILLUS ANTHRACIS STR. 'AMES ANCESTOR' STERNE PHAGE LAMBDA BA02 YOELII ACTIVATED IN BLOCKED UNFOLDED RESPONSE 3 CAENORHABDITIS ELEGANS PREDICTED CDS ABU-3 PUTATIVE FAMILY MEMBER NUCLEAR 2J93 DEHYDROGENASE SUBUNIT 2 FEYLINIA POLYLEPIS II TERATOSCINCUS PRZEWALSKII 4 HAEMONCHUS CONTORTUS CELLOBIOHYDROLASE A 1 4-BETA-CELLOBIOSIDASE MICROBULBIFER DEGRADANS 2…	Plasmodium chabaudi	GH07762p [Drosophila melanog	0.92	gi|5679010	42	402	30	10	284	155	1	FOR				FR24-28 -> PGIIVVPGGCKDKNDVEGCK 57 ||	cys rich peptide	s
XC-contig_144	Contig-144	Contig144	1	758	0.3	68.5		144	XCL-P04_C01.seq		SIG	1	0	0	0	similar to ENSANGP00000021592 [Apis	1E-075	gi|48094647	219	221	63	99	5	30	FOR	SIMILAR TO MELLIFERA ANOPHELES GAMBIAE STR. PEST DROSOPHILA PSEUDOOBSCURA CG8397-PA MELANOGASTER NOVEL HUMAN MOUSE PUTATIVE ATG\ GTP BINDING PRECURSOR.\N\ DANIO RERIO SAPIENS PREDICTED CHROMOSOME 15 OPEN READING FRAME 24 HYPOTHETICAL ATG PAN TROGLODYTES HOMO AAAL905 RIKEN CDNA MUSCULUS UNNAMED PRODUCT CANIS FAMILIARIS RATTUS NORVEGICUS TETRAODON NIGROVIRIDIS GALLUS CAENORHABDITIS ELEGANS MEMBRANE…	Apis mellifera	similar to ENSANGP00000021592 [Apis	2E-076	gi|48094647	219	221	63	99	5	30	1	FOR				FRD1-5 -> PLLLIMVLPKMMNDPETKK 165 ||	purine nucleotide binding	s	purine nucleotide binding - biological_process unknown - cytoplasm	5e-46	purine nucleotide binding||nucleotide binding||binding	binding	nucleotide binding
XC-contig_149	Contig-149	Contig149	1	709	0.6	70		149	XCL-P04_E01.seq		SIG	1	0	0	0	hypothetical protein [Plasmodium yoel	0.004	gi|23482967	164	965	24	17	551	85	FOR	HYPOTHETICAL PLASMODIUM YOELII ERYTHROCYTE MEMBRANE-ASSOCIATED ANTIGEN PUTATIVE BERGHEI MEMBRANE ASSOCIATED CONSERVED FALCIPARUM 3D7 C 13 UNNAMED PRODUCT YARROWIA LIPOLYTICA CLIB99 DELANGIN ISOFORM B MUS MUSCULUS UNCHARACTERIZED ACR YAGE FAMILY DEBARYOMYCES HANSENII A Q6KCD5 NPBL_MOUSE NIPPED-B-LIKE HOMOLOG SCC2 NIPPED B-LIKE LIKE SIMILAR TO DICTYOSTELIUM DISCOIDEUM SLIME MOLD . UBIQUITIN HYDROLA…	Plasmodium yoelii yoelii	extracellular matrix protein papilin	0.17	gi|29423262	150	2776	23	5	1020	97	1	FOR					similar to Plasmodium proteins	s	basement membrane	0.07
XC-contig_157	Contig-157	Contig157	1	415	0.2	71.3	396	157	XCL-P04_H12.seq	396	SIG	1	0	1	0	unknown [Arabidopsis thaliana] 39 0.021	0.021	gi|21618072	66	129	27	51	2	71	FOR	UNKNOWN ARABIDOPSIS THALIANA PLANT DEFENSIN-FUSION PUTATIVE LC59_ARATH LOW-MOLECULAR-WEIGHT CYSTEINE-RICH LCR59 PRECURSOR DEFENSIN FUSION LOW MOLECULAR-WEIGHT MOLECULAR WEIGHT CYSTEINE RICH HELIANTHUS ANNUUS LONG-CHAIN TOXIN TITYUS COSTATUS LONG CHAIN NOTCH FRUIT FLY DROSOPHILA MELANOGASTER DEVELOPMENTAL CG3936-PA NOTC_DROME NEUROGENIC LOCUS GROWTH FACTOR HYPOTHETICAL PLASMODIUM YOELII GALNAC LEC…	Arabidopsis thaliana	developmental protein 34 0.11	0.11	gi|157993	54	2703	31	2	423	110	1	FOR					unknown	s	biological_process unknown	0.002	transmembrane receptor activity||receptor activity||signal transducer activity	signal transducer activity	receptor activity
XC-contig_175	Contig-175	Contig175	1	957	0.6	70.8		175	XCL-P12_D10.seq		SIG	1	0	0	0	OSJNBa0055H05.5 [Oryza sativa (japo	1.0	gi|50930787	107	391	27	27	152	213	FOR	OSJNBA0055H05.5 ORYZA SATIVA JAPONICA CULTIVAR-GROUP CULTIVAR GROUP HAEIV RESTRICTION MODIFICATION SYSTEM HAEMOPHILUS AEGYPTIUS PUTATIVE INFLUENZAE	Oryza sativa (japonica cultivar-group)	ATPase 6 subunit [Trioxys angelicae] 32 3.0	3.0	gi|12657572	49	207	30	24	72	739	1	REV					unknown	s
XC-contig_195	Contig-195	Contig195	1	452	.	64.6	433	195	XCM-P07_H11.seq	433	SIG	1	0	0	0	ENSANGP00000028471 [Anopheles gambiae	4E-010	gi|55238019	50	54	58	93	5	192	FOR	ANOPHELES GAMBIAE STR. PEST SIMILAR TO DROSOPHILA MELANOGASTER YAKUBA ISOFORM B PSEUDOOBSCURA UNNAMED PRODUCT TETRAODON NIGROVIRIDIS NINM_HUMAN NADH-UBIQUINONE OXIDOREDUCTASE MNLL SUBUNIT COMPLEX I-MNLL CI-MNLL SAPIENS HOMOLOG GENE NADH UBIQUINONE I CI DEHYDROGENASE 1 BETA SUBCOMPLEX 7KDA HOMO NDUFB1 BOS TAURUS NADH2 CHAIN BOVINE 252 NINM_BOVIN PREDICTED PUTATIVE GALLUS HYPOTHETICAL PLASMODIUM FA…	Anopheles gambiae str. PEST	ENSANGP00000028471 [Anopheles gambiae	1E-010	gi|55238019	50	54	58	93	5	192	1	FOR					unknown	s	NADH dehydrogenase (ubiquinone) activity	0.017	NADH dehydrogenase (ubiquinone) activity||sodium ion transporter activity||metal ion transporter activity||ion transporter activity||transporter activity	transporter activity	ion transporter activity
XC-contig_199	Contig-199	Contig199	1	308	.	68.8	289	199	XCM-P08_B09.seq	289	SIG	1	0	0	0	GM20929p [Drosophila melanogaster] 60 1e-008	1E-008	gi|25012201	39	56	76	70	12	117	FOR	DROSOPHILA MELANOGASTER PREDICTED SIMILAR TO RIKEN CDNA SAPIENS MUSCULUS UNNAMED PRODUCT XENOPUS LAEVIS ANOPHELES GAMBIAE STR. PEST GM20929P-LIKE AEDES ALBOPICTUS HYPOTHETICAL CAENORHABDITIS ELEGANS BRIGGSAE SPAC7D4.15C SCHIZOSACCHAROMYCES POMBE PUTATIVE OLIGOSACCHARYLTRANSFERASE SUBUNIT IDENTIFIED BY SIMILARITY S. CEREVISIAE OST4 INVOLVED IN N-TERMINAL GLYCOSYLATION OST4_SCHPO PROBABLE DOLICHYL-…	Drosophila melanogaster	GM20929p [Drosophila melanogaster] 60 1e-009	1E-009	gi|25012201	39	56	76	70	12	117	1	FOR					small conserved peptide	s
XC-contig_56	Contig-56	Contig56	7	333	.	75.7	314	56	XCL-P01_H11.seq	274	SIG	7	0	0	0	lysosomal membrane glycoprotein [Lumb	4.0	gi|6066482	39	320	43	12	1	71	FOR	LYSOSOMAL MEMBRANE GLYCOPROTEIN LUMBRICUS RUBELLUS	Lumbricus rubellus	NADH dehydrogenase subunit 1 [Aleuroc	4.3	gi|45826287	82	304	28	27	3	62	1	FOR					unknown	s
Putative housekeeping products
Unknown conserved
XC-contig_72	Contig-72	Contig72	3	730	0.1	71.8		72	XCM-P09_A03.seq		Cyt	0	0	3	0	CG6770 [Drosophila yakuba] >gnl|BL_OR	1E-020	gi|33328827	64	69	75	93	1	134	FOR	DROSOPHILA YAKUBA CG6770-PA MELANOGASTER HYPOTHETICAL 33 LONOMIA OBLIQUA PSEUDOOBSCURA SIMILAR TO MELLIFERA XENOPUS LAEVIS BRANCHIOSTOMA BELCHERI TSINGTAUNESE PREDICTED NUCLEAR 1 P8 CANDIDATE METASTASIS CANIS FAMILIARIS RATTUS NORVEGICUS NLN1_RAT PRODUCT WITH SIMILARITY RAT HOMO SAPIENS SYNTHETIC CONSTRUCT HOMOLOG NLN1_HUMAN MUSCULUS Q9WTK0 NLN1_MOUSE UNNAMED MUS COILED-COIL-HELIX-COILED-COIL-HEL…	Drosophila melanogaster	CG6770 [Drosophila yakuba] 102 2e-021	2E-021	gi|33328827	64	69	75	93	1	134	1	FOR				FR25-112 -> KILTKLMNTENNK 91 |FR25-112 -> KILTKLMNTENNK 90 |FR25-112 -> KILTKLMNTENNK 91 ||FRD2-3 -> DPSGHSRKILTK 84 |FRD2-3 -> DPSGHSRKILTK 83 |FRD2-3 -> DPSGHSRKILTK 84 ||	unknown conserved	h/uc	molecular_function unknown - induction of apoptosis - cell growth - nucleus	2e-05	molecular_function unknown	molecular_function unknown
XC-contig_73	Contig-73	Contig73	3	586	.	70.5	567	73	XCL-P12_F08.seq	478	Cyt	0	0	4	0	ENSANGP00000025348 [Anopheles gambiae	7E-025	gi|30173800	64	64	85	100	1	147	FOR	ANOPHELES GAMBIAE STR. PEST DROSOPHILA PSEUDOOBSCURA ISOFORM B MELANOGASTER SAPIENS CHROMOSOME 13 OPEN READING FRAME 21 RAMP4-2 MUSCULUS RAMP4 PREDICTED SIMILAR TO RIBOSOME ASSOCIATED MEMBRANE 4 PAN TROGLODYTES DANIO RERIO RATTUS NORVEGICUS HYPOTHETICAL CAENORHABDITIS ELEGANS XENOPUS TROPICALIS UNNAMED PRODUCT TETRAODON NIGROVIRIDIS STRESS-ASSOCIATED ENDOPLASMIC RETICULUM 1 HOMO ATTACHED RAT YEAS…	Anopheles gambiae str. PEST	ENSANGP00000025348 [Anopheles gambiae] 115 9e-026	9E-026	gi|31242287	64	64	85	100	1	147	1	FOR					unknown conserved	h/uc	protein amino acid glycosylation - response to stress - plasma membrane organization and biogenesis - endoplasmic reticulum - ribosome - protein modification	2e-18
XC-contig_158	Contig-158	Contig158	1	347	0.6	78.1	328	158	XCL-P11_A02.seq	328	Ind	0	0	0	0	hypothetical protein [Plasmodium fa	0.26	gi|23612670	49	2773	40	2	1613	109	REV	HYPOTHETICAL PLASMODIUM FALCIPARUM 3D7 GUANYLYL CYCLASE PUTATIVE PARAMECIUM TETRAURELIA CONSERVED CHABAUDI NOVEL HOMO SAPIENS FAM31B FAMILY WITH SEQUENCE SIMILARITY 31 MEMBER B PREDICTED SIMILAR TO TROGLODYTES AAL147CP ASHBYA GOSSYPII ATCC EREMOTHECIUM UNNAMED PRODUCT TETRAODON NIGROVIRIDIS BERGHEI MELLIFERA OLFACTORY RECEPTOR RATTUS NORVEGICUS CAENORHABDITIS ELEGANS RHODOPSIN-LIKE GPCR SUPERFAMI…	Plasmodium falciparum 3D7	similar to ENSANGP00000010431 [Apis	0.89	gi|48099862	50	1906	28	3	971	38	1	FOR					unknown	h/uc
XC-contig_163	Contig-163	Contig163	1	959	1.1	70.9		163	XCL-P11_F03.seq		Cyt	0	0	2	0	similar to ENSANGP00000014045 [Apis	3E-015	gi|48101995	86	403	46	21	313	5	FOR	SIMILAR TO MELLIFERA ANOPHELES GAMBIAE STR. PEST DANIO RERIO VESICLE AMINE TRANSPORT 1 HOMOLOG T CALIFORNICA VAT-1 VAT NOVEL HUMAN VATI XENOPUS LAEVIS UNNAMED PRODUCT TETRAODON NIGROVIRIDIS HYPOTHETICAL PLASMODIUM YOELII CONSERVED BERGHEI ENTAMOEBA HISTOLYTICA HM-1 IMSS HM MUSCULUS KF76_MOUSE PROBABLE OXIDOREDUCTASE CHABAUDI SAPIENS HOMO Q9HCJ6 KF76_HUMAN PONGO PYGMAEUS MUS MKIAA1576 PREDICTED TR…	Apis mellifera	similar to ENSANGP00000014045 [Apis	4E-016	gi|48101995	86	403	46	21	313	5	2	FOR					conserved hypothetical protein	h/uc
XC-contig_167	Contig-167	Contig167	1	931	0.2	69.7		167	XCL-P11_H06.seq		Cyt	0	0	1	0	ENSANGP00000017988 [Anopheles gambiae	3E-026	gi|55240171	248	252	31	98	8	41	FOR	ANOPHELES GAMBIAE STR. PEST SAPIENS UNKNOWN FOR IMAGE PREDICTED HYPOTHETICAL GALLUS PONGO PYGMAEUS TROGLODYTES CANIS FAMILIARIS MUSCULUS SIMILAR TO F-BOX FBL2 RATTUS NORVEGICUS UNNAMED PRODUCT TETRAODON NIGROVIRIDIS ORYZA SATIVA JAPONICA CULTIVAR-GROUP PUTATIVE CULTIVAR GROUP F BOX ARABIDOPSIS THALIANA EXPRESSED MGC DANIO RERIO DROSOPHILA PSEUDOOBSCURA CG4221-PA MELANOGASTER FAMILY ATFBL3 MKIAA08…	Anopheles gambiae str. PEST	ENSANGP00000017988 [Anopheles gambiae] 122 2e-027	2E-027	gi|31211197	257	260	31	99	7	29	1	FOR					Leucine rich repeat proteins, some proteins contain F-box	h/uc	biological_process unknown - cellular_component unknown	2e-10	ubiquitin-protein ligase activity||acid-D-amino acid ligase activity||ligase activity\, forming carbon-nitrogen bonds||ligase activity||catalytic activity	catalytic activity	ligase activity
XC-contig_174	Contig-174	Contig174	1	261	.	73.2	242	174	XCL-P12_D06.seq	242	Cyt	0	0	1	0	large protein [Mossman virus] >gnl|	0.058	gi|41057601	72	2205	34	3	644	24	FOR	LARGE MOSSMAN VIRUS EXPORTER C EHRLICHIA RUMINANTIUM STR. WELGEVONDEN GARDEL ABC-TYPE TRANSPORT SYSTEM INVOLVED IN CYTOCHROME BIOGENESIS PERMEASE COMPONENT CANIS JAKE ABC TYPE SIMILAR TO CG5549-PA MELLIFERA HYPOTHETICAL SYNECHOCYSTIS SP. PCC 6803 STRAIN REPLICASE PHOCINE DISTEMPER SIGNAL PEPTIDE TRANSMEMBRANE DOMAIN NEAR C-TERMINUS CRYPTOSPORIDIUM PARVUM TERMINUS PLASMODIUM YOELII PHOTORHABDUS LU…	Mossman virus	similar to CG5549-PA [Apis mellifera] 33 0.24	0.24	gi|48096286	27	688	33	4	522	117	1	FOR					weak similarity to putative salivary endonuclease - single large ORF in frame 3 probably truncated	h/uc
XC-contig_194	Contig-194	Contig194	1	477	0.2	76.1	458	194	XCM-P07_H06.seq	458	Cyt	0	0	1	0	ENSANGP00000010962 [Anopheles gambiae	2E-031	gi|55245298	73	75	90	97	2	106	FOR	ANOPHELES GAMBIAE STR. PEST DROSOPHILA MELANOGASTER PSEUDOOBSCURA RIKEN CDNA MUSCULUS UNNAMED PRODUCT DANIO RERIO XENOPUS LAEVIS BRK1-LIKE HOMO SAPIENS CHROMOSOME 3 OPEN READING FRAME 10 HSPC300 HSPC300-LIKE CIONA INTESTINALIS PUTATIVE BRICK1 ORYZA SATIVA JAPONICA CULTIVAR-GROUP UNKNOWN CULTIVAR GROUP ZEA MAYS PREDICTED SIMILAR TO CANIS FAMILIARIS VON HIPPEL-LINDAU DISEASE TUMOR SUPPRESSOR PVHL G…	Anopheles gambiae str. PEST	ENSANGP00000010962 [Anopheles gambiae	3E-032	gi|55245298	73	75	90	97	2	106	1	FOR					unknown conserved	h/uc
XC-contig_217	Contig-217	Contig217	1	317	.	69.1	298	217	XCM-P09_C03.seq	298	SIG	1	0	0	0	unnamed protein product [Mus musculu	7E-028	gi|26354016	70	72	81	97	1	33	FOR	UNNAMED PRODUCT MUS MUSCULUS HYPOTHETICAL SAPIENS PONGO PYGMAEUS GALLUS RIKEN CDNA ANOPHELES GAMBIAE STR. PEST DROSOPHILA MELANOGASTER PSEUDOOBSCURA TETRAODON NIGROVIRIDIS CONSERVED NEUROSPORA CRASSA GIBBERELLA ZEAE PH-1 DEBARYOMYCES HANSENII PREDICTED ASPERGILLUS NIDULANS FGSC A4 ARABIDOPSIS THALIANA EXPRESSED IDENTIFIED BY GENE-TRAPPING MICROARRAY-BASED EXPRESSION ANALYSIS GENOME-WIDE HOMOLOGY …	Mus musculus	CG14199-PA [Drosophila melanogaster] 120 1e-027	1E-027	gi|24643250	71	74	78	96	4	36	1	FOR					conserved hypothetical protein	h/uc
XC-contig_243	Contig-243	Contig243	1	431	.	64.7	412	243	XCS-P05_G08.seq	412	Anch	0	1	0	0	similar to protein of fungal metazo	3E-016	gi|34872214	69	116	50	59	3	80	FOR	SIMILAR TO FUNGAL METAZOAN ORIGIN LIKE 11.1 KD RATTUS NORVEGICUS PREDICTED TROGLODYTES SAPIENS NOVEL HOMO UNKNOWN FOR MGC MUSCULUS Q7TNS2 U327_MOUSE HYPOTHETICAL UNNAMED PRODUCT TETRAODON NIGROVIRIDIS DROSOPHILA MELANOGASTER CRYPTOCOCCUS NEOFORMANS VAR. CAENORHABDITIS ELEGANS U327_CAEEL BRIGGSAE USTILAGO MAYDIS 521 GIBBERELLA ZEAE PH-1 NEUROSPORA CRASSA Q7RYI0 U327_NEUCR GALLUS SPAPJ691.03 SCHIZO…	Rattus norvegicus	CG12479-PA [Drosophila melanogaster] 77 1e-014	1E-014	gi|7292950	66	74	48	89	1	65	1	FOR					similar to protein of fungal metazoan origin	h/uc	cellular_component unknown - molecular_function unknown - biological_process unknown	6e-07	molecular_function unknown	molecular_function unknown
Transporters
XC-contig_165	Contig-165	Contig165	1	647	0.5	67.9		165	XCL-P11_G08.seq		Cyt	0	0	1	0	similar to ENSANGP00000016262 [Apis	1E-048	gi|48113487	128	565	77	23	437	38	FOR	SIMILAR TO MELLIFERA VATG_MANSE VACUOLAR ATP SYNTHASE SUBUNIT G V-ATPASE PROTON PUMP 13 KDA ATPASE MANDUCA SEXTA SUBUNIT=G V ANOPHELES GAMBIAE STR. PEST DROSOPHILA PSEUDOOBSCURA MELANOGASTER VHA13 YAKUBA CG6213-PA PROTON-MOTIVE Q9XZH6 VATG_DROME MOTIVE HYPOTHETICAL CAENORHABDITIS BRIGGSAE H 10 ELEGANS TRANSPORTING LYSOSOMAL 14.5 KD VATG_CAEEL PROBABLE H+ V1 ISOFORM 1 DANIO RERIO UNKNOWN FOR MGC M…	Apis mellifera	ENSANGP00000013212 [Anopheles gambi	4E-045	gi|57926499	115	117	79	98	1	71	1	FOR					Vacuolar H+-ATPase V1 sector, subunit G	h/tr	embryonic development (sensu Animalia) - embryonic morphogenesis - larval development (sensu Nematoda) - physiological process - reproduction	3e-32	protein binding||binding	binding	protein binding
XC-contig_190	Contig-190	Contig190	1	477	.	67.7	458	190	XCM-P07_F06.seq	458	SIG	1	0	1	0	ENSANGP00000011861 [Anopheles gambiae	6E-037	gi|55241061	85	136	78	63	42	68	FOR	ANOPHELES GAMBIAE STR. PEST VACUOLAR ATPASE M9 AEDES ALBOPICTUS SUBUNIT M9.7 MANDUCA SEXTA CG1268-PA DROSOPHILA MELANOGASTER PSEUDOOBSCURA CG7625-PA HYPOTHETICAL GALLUS CAENORHABDITIS ELEGANS 4K87 VA0H_CAEEL PROBABLE ATP SYNTHASE H V-ATPASE PROTON PUMP V XENOPUS LAEVIS BRIGGSAE H+ TRANSPORTING V0 HOMO SAPIENS PROTON-ATPASE RATTUS NORVEGICUS MUSCULUS PREDICTED SIMILAR TO NM9.2 TROGLODYTES CANIS FA…	Anopheles gambiae str. PEST	ENSANGP00000011861 [Anopheles gambiae	9E-038	gi|55241061	85	136	78	63	42	68	1	FOR					Vacuolar H+-ATPase V0 sector, subunit M9.7 (M9.2)	h/tr	embryonic development (sensu Animalia) - larval development (sensu Nematoda) - growth - physiological process - reproduction	2e-20	transporter activity	transporter activity
XC-contig_202	Contig-202	Contig202	1	810	0.2	63.5		202	XCM-P08_C12.seq		SIG	1	0	0	0	ferritin [Leptinotarsa decemlineata] 254 2e-066	2E-066	gi|31745714	192	212	64	91	17	102	FOR	FERRITIN LEPTINOTARSA DECEMLINEATA 1 APRIONA GERMARI 26KDA SUBUNIT GALLERIA MELLONELLA HEAVY CHAIN-LIKE PRECURSOR MANDUCA SEXTA CHAIN LIKE CG2216-PD ISOFORM D DROSOPHILA MELANOGASTER CG2216-PC CG2216-PB CG2216-PA SECRETED S CALPODES ETHLIUS PSEUDOOBSCURA SIMILAR TO FER1HCH YAKUBA HOMOLOG LONOMIA OBLIQUA NON-GLYCOSYLATED NILAPARVATA LUGENS NON GLYCOSYLATED AEDES AEGYPTI FRI_AEDAE AEFER H ANOPHELES…	Leptinotarsa decemlineata	ferritin [Leptinotarsa decemlineata] 254 3e-067	3E-067	gi|31745714	192	212	64	91	17	102	1	FOR					ferritin	h/tr	iron ion homeostasis - ferritin complex - ferrous iron binding	2e-30	ferrous iron binding||iron ion binding||transition metal ion binding||metal ion binding||ion binding||binding	binding	ion binding
XC-contig_216	Contig-216	Contig216	1	799	0.1	62.5	780	216	XCM-P09_C01.seq	780	Ind	0	0	0	0	CG11642-PC, isoform C [Drosophila m	2E-076	gi|24638999	197	368	66	54	1	210	FOR	ISOFORM C DROSOPHILA MELANOGASTER BACR7A4.5 ANOPHELES GAMBIAE STR. PEST PSEUDOOBSCURA SIMILAR TO MELLIFERA UNNAMED PRODUCT TETRAODON NIGROVIRIDIS TRANSLOCATING CHAIN-ASSOCIATING MEMBRANE DANIO RERIO CHAIN ASSOCIATING TRAM1 RATTUS NORVEGICUS CHAIN-ASSOCIATED GALLUS TRANSLOCATION ASSOCIATED 1 TRAM1L1-PROV XENOPUS LAEVIS TRAM1L1 MUS MUSCULUS TAM1_MOUSE HYPOTHETICAL TROPICALIS CANIS FAMILIARIS TAM1_C…	Drosophila melanogaster	LD27659p [Drosophila melanogaster] 287 2e-077	2E-077	gi|18447305	197	368	66	54	1	210	1	FOR					Translocating chain-associating membrane protein	h/tr	integral to membrane - endoplasmic reticulum - protein targeting	6e-53	receptor activity||signal transducer activity	signal transducer activity	receptor activity
Translation machinery
XC-contig_207	Contig-207	Contig207	1	581	.	68.3	562	207	XCM-P08_E10.seq	562	Cyt	0	0	1	0	similar to U6 snRNA-associated Sm-l	2E-044	gi|48123817	114	123	76	93	10	122	FOR	SIMILAR TO U6 SNRNA-ASSOCIATED SM-LIKE LSM7 APIS MELLIFERA SNRNA ASSOCIATED SM LIKE ANOPHELES GAMBIAE STR. PEST DROSOPHILA MELANOGASTER PSEUDOOBSCURA HOMO SAPIENS LSM7_HUMAN HOMOLOG SMALL NUCLEAR RNA MUS MUSCULUS Q9CQQ8 LSM7_MOUSE UNNAMED PRODUCT RIKEN CDNA RATTUS NORVEGICUS XENOPUS LAEVIS HYPOTHETICAL GALLUS PREDICTED PAN TROGLODYTES TETRAODON NIGROVIRIDIS CAENORHABDITIS ELEGANS LSM-6 LSM 6 BRIG…	Apis mellifera	similar to U6 snRNA-associated Sm-l	3E-045	gi|48123817	114	123	76	93	10	122	1	FOR					Nuclear ribonucleoprotein splicing factor	h/tm	U6 snRNA binding - nuclear mRNA splicing, via spliceosome - nucleus	3e-41	U6 snRNA binding||snRNA binding||RNA binding||nucleic acid binding||binding	binding	nucleic acid binding
Transcription factors
XC-contig_140	Contig-140	Contig140	1	969	0.4	61.1		140	XCL-P04_A06.seq		Cyt	0	0	1	0	beta-NAC-like protein [Reticulitermes	1E-064	gi|37654886	153	187	84	82	2	178	FOR	BETA-NAC-LIKE RETICULITERMES FLAVIPES BETA NAC-LIKE NAC LIKE DROSOPHILA PSEUDOOBSCURA CG3644-PB ISOFORM B MELANOGASTER CG3644-PA HOMOLOG BCDNA.GM05329 SIMILAR TO BIC YAKUBA TRANSCRIPTION FACTOR BTF3A AEDES ALBOPICTUS ANOPHELES GAMBIAE STR. PEST RIKEN CDNA RATTUS NORVEGICUS PREDICTED CANIS FAMILIARIS TROGLODYTES HYPOTHETICAL DANIO RERIO MUSCULUS GALLUS BTF3 HOMO SAPIENS HUMAN MUS NOVEL RNA POLYMER…	Reticulitermes flavipes	beta-NAC-like protein [Reticulitermes	2E-065	gi|37654886	153	187	84	82	2	178	1	FOR					transcription factor BTF3a	h/tf	RNA polymerase II transcription factor activity - transcription from Pol II promoter	1e-53	RNA polymerase II transcription factor activity||transcription regulator activity	transcription regulator activity	RNA polymerase II transcription factor activity
XC-contig_214	Contig-214	Contig214	1	232	.	72.8	213	214	XCM-P09_A08.seq	213	Cyt	0	0	1	0	GA12322-PA [Drosophila pseudoobscura] 47 1e-004	1E-004	gi|54637326	39	187	51	21	148	3	FOR	DROSOPHILA PSEUDOOBSCURA CG1349-PA MELANOGASTER THIJ-LIKE BRASSICA RAPA SUBSP. PEKINENSIS THIJ LIKE ORYZA SATIVA JAPONICA CULTIVAR-GROUP CULTIVAR GROUP PUTATIVE 4-METHYL-5 B-HYDROXYETHYL -THIAZOL MONOPHOSPHATE BIOSYNTHESIS ENZYME 4 METHYL-5 METHYL 5 B HYDROXYETHYL THIAZOL CG6646-PA -THIAZOLE ARABIDOPSIS THALIANA THIAZOLE UNNAMED PRODUCT INTRACELLULAR PROTEASE BACILLUS LICHENIFORMIS ATCC HYPOTHETI…	Drosophila pseudoobscura	GA12322-PA [Drosophila pseudoobscura] 47 1e-005	1E-005	gi|54637326	39	187	51	21	148	3	1	FOR					Putative transcriptional regulator DJ-1	h/tf
XC-contig_57	Contig-57	Contig57	6	675	.	65.2	656	57	XCM-P09_G11.seq	187	SIG	2	0	3	0	hypothetical protein PF14_0480 [Pla	1E-015	gi|23509702	157	1653	36	9	764	124	FOR	HYPOTHETICAL PLASMODIUM FALCIPARUM 3D7 CONSERVED BERGHEI UNKNOWN HUMAN HERPESVIRUS 8 ORF73 LATENT NUCLEAR ANTIGEN EXTENSIVE ACIDIC DOMAINS POTENTIAL LEUCINE ZIPPER IMMEDIATE EARLY HOMOLOG SAIMIRI YOELII CONTAINS LARGE COMPLEX REPEAT CR ORYZA SATIVA JAPONICA CULTIVAR-GROUP CULTIVAR GROUP ATELINE 3 STRAIN 73 EPA5P CANDIDA GLABRATA SIMILAR TO PH PLECKSTRIN HOMOLOGY DOMAIN CAENORHABDITIS ELEGANS DICT…	Plasmodium falciparum 3D7	drosophila troponin-T [Drosophila melano	1E-012	gi|8740	71	396	47	18	324	352	1	FOR					Transcription initiation factor IIF	h/t,	mesoderm development	5e-13	phosphopantothenoylcysteine decarboxylase activity||carboxy-lyase activity||carbon-carbon lyase activity||lyase activity||catalytic activity	catalytic activity	lyase activity
Signal transduction
XC-contig_183	Contig-183	Contig183	1	595	0.2	59.2	576	183	XCM-P07_C09.seq	576	Ind	0	0	0	0	similar to putative activated prote	4E-093	gi|48104663	99	317	91	31	139	1	FOR	SIMILAR TO PUTATIVE ACTIVATED KINASE C RECEPTOR APIS MELLIFERA FOR HOMOLOG PLUTELLA XYLOSTELLA TOXOPTERA CITRICIDA MAMESTRA BRASSICAE RACK1 HELIOTHIS VIRESCENS ANOPHELES GAMBIAE STR. PEST OREOCHROMIS MOSSAMBICUS NILOTICUS GBLP_ORENI GUANINE NUCLEOTIDE-BINDING BETA SUBUNIT 2-LIKE RACK NUCLEOTIDE BINDING 2 LIKE PARALICHTHYS OLIVACEUS POLYPEPTIDE RATTUS NORVEGICUS RAT PETROMYZON MARINUS PREDICTED RE…	Apis mellifera	ENSANGP00000012560 [Anopheles gambi	6E-083	gi|57912459	99	312	83	32	139	1	3	FOR					Guanine nucleotide-binding protein beta subunit-like protein	h/st	oviposition - embryonic development (sensu Animalia) - positive regulation of growth rate - positive regulation of locomotion	3e-71	molecular_function unknown	molecular_function unknown
XC-contig_198	Contig-198	Contig198	1	971	0.7	67.9		198	XCM-P08_B07.seq		Ind	0	0	0	0	CG2849-PB, isoform B [Drosophila me	1E-087	gi|24639550	199	197	83	101	1	137	FOR	CG2849-PB ISOFORM B DROSOPHILA MELANOGASTER ANOPHELES GAMBIAE STR. PEST CG2849-PA A CG2849-PC RALA_DROME RAS-RELATED RAL-A RELATED PSEUDOOBSCURA SIMILAR TO MELLIFERA V-RAL SIMIAN LEUKEMIA VIRAL ONCOGENE HOMOLOG RAS HOMO SAPIENS TVHUAA TRANSFORMING RALA HUMAN UNNAMED PRODUCT RALA_HUMAN V RAL FAMILY SMALL GTP BINDING GTP-BINDING PREDICTED CANIS FAMILIARIS MUS MUSCULUS RATTUS NORVEGICUS SAGUINUS OED…	Drosophila melanogaster	CG2849-PB, isoform B [Drosophila mela	1E-088	gi|22831637	199	197	83	101	1	137	1	FOR					Ras-related GTPase	h/st	dorsal closure	1e-86	protein binding||binding	binding	protein binding
XC-contig_226	Contig-226	Contig226	1	903	3.7	65.8		226	XCM-P10_B08.seq		Cyt	0	0	1	0	CG17060-PA [Drosophila melanogaster	1E-074	gi|17737369	170	204	82	83	35	3	FOR	DROSOPHILA MELANOGASTER RAB10 ANOPHELES GAMBIAE STR. PEST RB10_DISOM RAS-RELATED RAB-10 GTP-BINDING ELECTRIC RAY DISCOPYGE OMMATA RELATED RAB 10 GTP BINDING SAPIENS UNKNOWN FOR MGC RATTUS NORVEGICUS MEMBER RAS ONCOGENE FAMILY MUS MUSCULUS UNNAMED PRODUCT SMALL HYPOTHETICAL PONGO PYGMAEUS RB10_MOUSE RB10_HUMAN TETRAODON NIGROVIRIDIS DANIO RERIO XENOPUS LAEVIS CANIS FAMILIARIS 915 RB10_CANFA GALLUS…	Drosophila melanogaster	Rab10 [Drosophila melanogaster] 282 1e-075	1E-075	gi|2317272	170	204	82	83	35	3	1	FOR					Rab10	h/st	Golgi apparatus - protein binding - intracellular protein transport	8e-66	protein binding||binding	binding	protein binding
Protein synthesis machinery
XC-contig_65	Contig-65	Contig65	4	439	.	62.2	420	65	XCM-P07_E09.seq	412	Cyt	0	0	3	0	ribosomal protein S25 [Bombyx mori] 219 1e-056	1E-056	gi|54609333	119	119	89	100	1	22	FOR	RIBOSOMAL S25 BOMBYX MORI SPODOPTERA FRUGIPERDA RS25_SPOFR PLATYSTOMOS ALBINUS CG6684-PB ISOFORM B DROSOPHILA MELANOGASTER CG6684-PA RS25_DROME PSEUDOOBSCURA SIMILAR TO RPS25 YAKUBA APIS MELLIFERA CLONED BY ABILITY ARREST CELL CYCLE WHEN EXPRESSED IN FISSION YEAST SCHIZOSACCHAROMYCES POMBE ANOPHELES GAMBIAE STR. PEST BRANCHIOSTOMA BELCHERI Q8ISN9 RS25_BRABE SMALL SUBUNIT 25 CAENORHABDITIS ELEGANS…	Bombyx mori	ribosomal protein S25 [Spod	3E-057	gi|15213836	119	119	89	100	1	22	1	FOR					40S ribosomal protein S25	h/ps	positive regulation of growth rate	1e-40	structural constituent of ribosome||structural molecule activity	structural molecule activity	structural constituent of ribosome
XC-contig_70	Contig-70	Contig70	4	530	.	59.4	511	70	XCM-P08_C07.seq	160	Cyt	0	0	3	0	ribosomal protein 7 [Lonomia obliqua] 159 5e-045	5E-045	gi|56462244	96	111	85	86	1	102	FOR	RIBOSOMAL 7 LONOMIA OBLIQUA ACIDIC P1 SPODOPTERA FRUGIPERDA BOMBYX MORI CERATITIS CAPITATA BRANCHIOSTOMA BELCHERI PLUTELLA XYLOSTELLA CG4087-PA DROSOPHILA MELANOGASTER RPA2 RLA1_DROME 60S RP21C R6SSP2 BRINE SHRIMP RLA1_ARTSA EL12' EL12'-P PSEUDOOBSCURA SIMILAR TO RPP2 YAKUBA ANOPHELES GAMBIAE STR. PEST R5FF2E FRUIT FLY 8476 UNNAMED PRODUCT 5689 ARTEMIA SP. HYDROMEDUSA POLYORCHIS PENICILLATUS GALL…	Lonomia obliqua	ribosomal protein 7 [Lonomia obliqua] 159 7e-046	7E-046	gi|56462244	96	111	85	86	1	102	2	FOR				FR39-3 -> AAAVDIEPYWPGLFAK 66 |FR39-3 -> AAAVDIEPYWPGLFAK 62 ||FR39-4 -> DLITNIGSGVGSGGAAAAPAAAGGGAAAPAAAAK 90 |FR39-4 -> DLITNIGSGVGSGGAAAAPAAAGGGAAAPAAAAK 86 ||FR39-5 -> DLITNIGSGVGSGGAAAAPAAAGGGAAAPAAAAKEEK 90 |FR39-5 -> DLITNIGSGVGSGGAAAAPAAAGGGAAAPAAAAKEEK 86 ||FR40-8 -> AAAVDIEPYWPGLFAK 66 |FR40-8 -> AAAVDIEPYWPGLFAK 62 ||	60s acidic ribosomal protein P1	h/ps	RNA binding - structural constituent of ribosome - protein biosynthesis - cytosolic large ribosomal subunit (sensu Eukarya)	4e-29	RNA binding||nucleic acid binding||binding	binding	nucleic acid binding
XC-contig_71	Contig-71	Contig71	3	770	.	59	751	71	XCL-P11_G05.seq		Cyt	0	0	6	0	60S ribosomal protein L13 [Antheraea	2E-085	gi|47457941	223	221	71	101	1	50	FOR	RIBOSOMAL L13 ANTHERAEA YAMAMAI HELICOVERPA ZEA SPODOPTERA FRUGIPERDA RL13_SPOFR BOMBYX MORI CG4651-PA DROSOPHILA MELANOGASTER BREAST BASIC CONSERVED 1 FRUIT FLY RL13_DROME HOMOLOG PSEUDOOBSCURA SIMILAR TO RPL13 YAKUBA L13.E CYTOSOLIC ANOPHELES GAMBIAE STR. PEST DANIO RERIO RL13_BRARE UNNAMED PRODUCT TETRAODON NIGROVIRIDIS XENOPUS LAEVIS PREDICTED CANIS FAMILIARIS ICTALURUS PUNCTATUS RL13_ICTPU 6…	Antheraea yamamai	60S ribosomal protein L13 [Antheraea	2E-086	gi|47457941	223	221	71	101	1	50	1	FOR				FRD1-6 -> AKDAAENPDDVTK 214 |FRD1-6 -> AKDAAENPDDVTK 213 ||	60S Ribosomal protein L13	h/ps	RNA binding - structural constituent of ribosome - protein biosynthesis - cytosolic ribosome (sensu Eukarya)	5e-70	RNA binding||nucleic acid binding||binding	binding	nucleic acid binding
XC-contig_79	Contig-79	Contig79	3	286	0.3	62.2	267	79	XCL-P11_D12.seq	107	Cyt	0	0	3	0	60S ribosomal protein L17 [Aedes albo	2E-018	gi|56417550	50	186	82	27	135	2	FOR	RIBOSOMAL L17 AEDES ALBOPICTUS BOMBYX MORI CG3203-PC ISOFORM C DROSOPHILA MELANOGASTER CG3203-PB CG3203-PA CG3203-PD PSEUDOOBSCURA SIMILAR TO YAKUBA 31 LONOMIA OBLIQUA ANOPHELES GAMBIAE STR. PEST MELLIFERA PREDICTED 60S L23 CANIS FAMILIARIS AMINO ACID STARVATION-INDUCED ASI STARVATION INDUCED DYGGVE-MELCHIOR-CLAUSEN SYNDROME PAN TROGLODYTES DYGGVE MELCHIOR-CLAUSEN MELCHIOR CLAUSEN RPL17 MUS MUSCU…	Aedes albopictus	ribosomal protein L17 [Bombyx mori] 86 3e-021	3E-021	gi|54609225	53	187	83	28	135	2	3	FOR					60S ribosomal protein L22	h/ps	RNA binding - structural constituent of ribosome - ribosome	3e-13	RNA binding||nucleic acid binding||binding	binding	nucleic acid binding
XC-contig_81	Contig-81	Contig81	3	651	.	62.2	632	81	XCM-P09_F02.seq	628	Cyt	0	0	2	0	S7e ribosomal protein [Carabus granu	1E-092	gi|50344464	191	191	90	100	1	29	FOR	RIBOSOMAL CARABUS GRANULATUS TIMARCHA BALEARICA S7 SPODOPTERA FRUGIPERDA RS7_SPOFR 40S MANDUCA SEXTA RS7_MANSE RS7_CULQU CULEX PIPIENS QUINQUEFASCIATUS BOMBYX MORI PLUTELLA XYLOSTELLA AEDES AEGYPTI RIBSOMAL S7E PAPILIO DARDANUS ANOPHELES GAMBIAE STR. PEST DIRUS S7.E CYTOSOLIC AFRICAN MALARIA MOSQUITO RS7_ANOGA DROSOPHILA PSEUDOOBSCURA SIMILAR TO MELANOGASTER YAKUBA RS7_DROYA CG1883-PD ISOFORM D C…	Carabus granulatus	S7e ribosomal protein [Carabus granu	1E-093	gi|50344464	191	191	90	100	1	29	1	FOR					40S ribosomal protein S7	h/ps	intracellular - ribosome - cytosolic small ribosomal subunit (sensu Eukarya) - structural constituent of ribosome - RNA binding - protein biosynthesis	5e-78	structural constituent of ribosome||structural molecule activity	structural molecule activity	structural constituent of ribosome
XC-contig_82	Contig-82	Contig82	3	321	.	65.4	302	82	XCM-P09_E02.seq	80	SIG	1	0	0	0	ribosomal protein L27A [Bombyx mori] 148 5e-035	5E-035	gi|54609247	89	148	77	60	60	2	FOR	RIBOSOMAL L27A BOMBYX MORI PLUTELLA XYLOSTELLA SPODOPTERA FRUGIPERDA OR L22 PLATICHTHYS FLESUS XENOPUS LAEVIS RL2A_XENLA 60S RPL27A-PROV RPL27A 26 LONOMIA OBLIQUA EPINEPHELUS COIOIDES PUTATIVE SPARUS AURATA UNKNOWN FOR MGC DANIO RERIO UNNAMED PRODUCT TETRAODON NIGROVIRIDIS ONCORHYNCHUS MYKISS HOMO SAPIENS HYPOTHETICAL PONGO PYGMAEUS HUMAN RL2A_HUMAN IMAGE PREDICTED SIMILAR TO PAN TROGLODYTES CANI…	Bombyx mori	Ribosomal protein L27A2 [Plutella xy	5E-036	gi|49532840	89	148	76	60	60	2	1	FOR					60s ribosomal protein L15/L27	h/ps	RNA binding - structural constituent of ribosome - protein biosynthesis - cytosolic large ribosomal subunit (sensu Eukarya)	5e-34	RNA binding||nucleic acid binding||binding	binding	nucleic acid binding
XC-contig_83	Contig-83	Contig83	2	603	.	60.2	584	83	XCL02.seq	237	Cyt	0	0	2	0	S10e ribosomal protein [Carabus gran	3E-072	gi|50344474	161	159	81	101	1	49	FOR	RIBOSOMAL CARABUS GRANULATUS SIMILAR TO S10 APIS MELLIFERA JULODIS ONOPORDI SPODOPTERA FRUGIPERDA RS10_SPOFR CURCULIO GLANDIUM BOMBYX MORI 1 LONOMIA OBLIQUA DROSOPHILA PSEUDOOBSCURA ISOFORM B MELANOGASTER BRANCHIOSTOMA BELCHERI TSINGTAUNESE ANOPHELES GAMBIAE STR. PEST MUS MUSCULUS RATTUS NORVEGICUS UNNAMED PRODUCT XENOPUS LAEVIS CYTOSOLIC VALIDATED RAT RS10_MOUSE RS10_RAT HOMOLOG IMPORTED MOUSE D…	Carabus granulatus	S10e ribosomal protein [Carabus gran	4E-073	gi|50344474	161	159	81	101	1	49	1	FOR				FRD3-10 -> RAPGAPGSSDK 140 |FRD3-10 -> RAPGAPGSSDK 24 ||FRD3-11 -> APGAPGSSDK 141 |FRD3-11 -> APGAPGSSDK 25 ||	40s ribosomal protein s10	h/ps	RNA binding - structural constituent of ribosome - protein biosynthesis - cytosolic small ribosomal subunit (sensu Eukarya)	1e-55	RNA binding||nucleic acid binding||binding	binding	nucleic acid binding
XC-contig_84	Contig-84	Contig84	2	366	.	67.8	347	84	XCM07.seq	312	Cyt	0	0	3	0	ribosomal protein L39 [Bombyx mori] >	5E-023	gi|54609275	51	51	98	100	1	37	FOR	RIBOSOMAL L39 BOMBYX MORI SPODOPTERA FRUGIPERDA PLUTELLA XYLOSTELLA RL39_SPOFR RL39_PLUXY ANOPHELES GAMBIAE STR. PEST CULEX PIPIENS PALLENS SIMILAR TO DROSOPHILA MELANOGASTER RPL46 YAKUBA CG3997-PA RL39_DROME 46 BRANCHIOSTOMA BELCHERI TSINGTAUNESE PSEUDOOBSCURA PUTATIVE 60S ORYZA SATIVA JAPONICA CULTIVAR-GROUP CULTIVAR GROUP RATTUS NORVEGICUS MUSCULUS SAPIENS CYTOSOLIC VALIDATED RAT ONCORHYNCHUS …	Plutella xylostella	ribosomal protein L39 [Spod	7E-024	gi|15213798	51	51	98	100	1	37	1	FOR					60s ribosomal protein L39	h/ps	embryonic development (sensu Animalia) - positive regulation of growth rate - larval development (sensu Nematoda) - growth - gametogenesis	8e-19	structural constituent of ribosome||structural molecule activity	structural molecule activity	structural constituent of ribosome
XC-contig_85	Contig-85	Contig85	2	639	0.2	63.8	620	85	XCL-P01_A06.seq	619	Cyt	0	0	2	0	ribosomal protein S11-2 [Bombyx mori]	3E-074	gi|54609305	152	152	88	100	1	112	FOR	RIBOSOMAL BOMBYX MORI CICINDELA LITTORALIS S11 HELIOTHIS VIRESCENS 1 4 LONOMIA OBLIQUA SIMILAR TO APIS MELLIFERA DROSOPHILA MELANOGASTER YAKUBA CG8857-PC ISOFORM C CG8857-PA AEDES AEGYPTI PSEUDOOBSCURA ANOPHELES GAMBIAE STR. PEST XENOPUS TROPICALIS ICTALURUS PUNCTATUS GALLUS ARGOPECTEN IRRADIANS RPS11 SAPIENS PREDICTED PAN TROGLODYTES MUSCULUS RATTUS NORVEGICUS MACACA FASCICULARIS CYTOSOLIC VALID…	Bombyx mori	ribosomal protein S11 [Bombyx mori] 280 3e-075	3E-075	gi|51863340	152	152	88	100	1	112	1	FOR					40S ribosomal protein S11	h/ps	embryonic development (sensu Animalia) - physiological process - reproduction	2e-55	structural constituent of ribosome||structural molecule activity	structural molecule activity	structural constituent of ribosome
XC-contig_86	Contig-86	Contig86	2	552	.	64.1	533	86	XCL-P01_D12.seq	416	Cyt	0	0	2	0	PREDICTED: similar to ribosomal pro	1E-040	gi|55640285	99	122	79	81	24	38	FOR	PREDICTED SIMILAR TO RIBOSOMAL S27 PAN TROGLODYTES SPODOPTERA FRUGIPERDA CHROMOSOME 10 OPEN READING FRAME 48 ANOPHELES GAMBIAE STR. PEST BOMBYX MORI HYPOTHETICAL DANIO RERIO DROSOPHILA MELANOGASTER YAKUBA PSEUDOOBSCURA ICTALURUS PUNCTATUS 1 RPS27-PROV XENOPUS LAEVIS HOMOLOGUE CYTOSOLIC AFRICAN CLAWED FROG RS27_XENLA RPS27 2 BRANCHIOSTOMA BELCHERI TSINGTAUNESE UNNAMED PRODUCT TETRAODON NIGROVIRIDI…	Pan troglodytes	ribosomal protein S27 [Spod	4E-041	gi|15213840	84	84	91	100	1	77	1	FOR					40s ribosomal protein S27	h/ps	RNA binding - structural constituent of ribosome - zinc ion binding - protein biosynthesis - signal transduction - cell proliferation - cytosolic small ribosomal subunit (sensu Eukarya)	9e-40	RNA binding||nucleic acid binding||binding	binding	nucleic acid binding
XC-contig_87	Contig-87	Contig87	2	651	0.3	61.1		87	XCL-P01_F08.seq		Cyt	0	0	3	0	ribosomal protein S18 [Spodoptera fru	3E-078	gi|15213824	152	152	93	100	1	114	FOR	RIBOSOMAL S18 SPODOPTERA FRUGIPERDA ANTHERAEA YAMAMAI RS18_SPOFR BOMBYX MORI PLUTELLA XYLOSTELLA CICINDELA CAMPESTRIS DASCILLUS CERVINUS TIMARCHA BALEARICA SIMILAR TO DROSOPHILA MELANOGASTER RPS18 YAKUBA CG8900-PB ISOFORM B CG8900-PA SECHELLIA SIMULANS RS18_DROME PSEUDOOBSCURA IXODES RICINUS BRANCHIOSTOMA BELCHERI Q8ISP0 RS18_BRABE ARGOPECTEN IRRADIANS RS18_AEQIR ANOPHELES GAMBIAE STR. PEST DANIO…	Antheraea yamamai	ribosomal protein S18 [Spod	4E-079	gi|15213824	152	152	93	100	1	114	1	FOR					Ribosomal protein S18	h/ps	mitochondrion - physiological process - reproduction	2e-64	structural constituent of ribosome||structural molecule activity	structural molecule activity	structural constituent of ribosome
XC-contig_88	Contig-88	Contig88	2	1032	3	53.8		88	XCL-P04_C08.seq		Cyt	0	0	1	0	elongation factor 1 alpha [Culicoides	1E-141	gi|56199452	135	463	93	29	126	72	FOR	ELONGATION FACTOR 1 ALPHA CULICOIDES SONORENSIS ANOPHELES GAMBIAE STR. PEST TRANSLATION EEF-1 CHAIN SILKWORM EF1A_BOMMO 1-ALPHA EF-1-ALPHA BOMBYX MORI EEF EF FACTOR-1 LONOMIA OBLIQUA FACTOR-1ALPHA APIS MELLIFERA 1ALPHA PUTATIVE HOMALODISCA COAGULATA ONCOMETOPIA NIGRICANS DROSOPHILA PSEUDOOBSCURA MELANOGASTER CG8280-PB ISOFORM B CG8280-PA LOCUSTA MIGRATORIA CG1873-PC C CG1873-PD CG1873-PB CG1873-P…	Culicoides sonorensis	elongation factor 1 alpha [Culicoides	1E-142	gi|56199452	135	463	93	29	126	72	4	FOR					elongation factor 1 alpha	h/ps	translation factor activity, nucleic acid binding	0	translation factor activity\, nucleic acid binding||translation regulator activity	translation regulator activity	translation factor activity\, nucleic acid binding
XC-contig_90	Contig-90	Contig90	2	759	1.7	59.6		90	XCM-P09_C12.seq		Cyt	0	0	4	0	similar to CG2746-PA [Apis mellifera] 350 2e-095	2E-095	gi|48099732	192	243	91	79	16	64	FOR	SIMILAR TO CG2746-PA MELLIFERA RIBOSOMAL L19 BOMBYX MORI DROSOPHILA PSEUDOOBSCURA CG2746-PB ISOFORM B MELANOGASTER RL19_DROME RPL19 YAKUBA FRUIT FLY ANOPHELES GAMBIAE STR. PEST ARGOPECTEN IRRADIANS DANIO RERIO RL19_BRARE CRASSOSTREA GIGAS MUS MUSCULUS MOUSE PREDICTED CANIS FAMILIARIS SAPIENS TROGLODYTES RATTUS NORVEGICUS HYPOTHETICAL PONGO PYGMAEUS CYTOSOLIC VALIDATED RAT RL19_MOUSE HUMAN RL19_HU…	Apis mellifera	GA15451-PA [Drosophila pseudoobscura] 335 1e-091	1E-091	gi|54635442	195	203	87	96	6	64	1	FOR				FRU1-1 -> GTANARTPQKDLWVQRMRV 98 |FRU1-1 -> GTANARTPQKDLWVQRMRV 91 ||	60s ribosomal protein L19	h/ps	embryonic development (sensu Animalia) - embryonic morphogenesis - larval development (sensu Nematoda) - growth - reproduction	4e-69	structural constituent of ribosome||structural molecule activity	structural molecule activity	structural constituent of ribosome
XC-contig_96	Contig-96	Contig96	2	827	.	68.6	808	96	XCL-P04_H06.seq	184	Cyt	0	0	3	0	GA19846-PA [Drosophila pseudoobscura] 247 3e-064	3E-064	gi|54639728	151	192	74	79	1	113	FOR	DROSOPHILA PSEUDOOBSCURA ANOPHELES GAMBIAE STR. PEST CG6764-PA MELANOGASTER Q9VGN9 RP24_DROME PROBABLE RIBOSOME BIOGENESIS RLP24 PREDICTED SIMILAR TO RIBOSOMAL L24-LIKE HOMOLOG YEAST LIKE 24 60S L30 ISOLOG TROGLODYTES SAPIENS RPL24 Q9UHA3 RP24_HUMAN MUS MUSCULUS RP24_MOUSE UNKNOWN FOR MGC RATTUS NORVEGICUS RP24_RAT CANIS FAMILIARIS L24 HYPOTHETICAL PONGO PYGMAEUS GALLUS XENOPUS LAEVIS DANIO RERIO…	Drosophila pseudoobscura	GA19846-PA [Drosophila pseudoobscura] 247 4e-065	4E-065	gi|54639728	151	192	74	79	1	113	1	FOR					60s ribosomal protein L30 isolog	h/ps	ribosomal large subunit biogenesis - molecular_function unknown - nucleolus	6e-44	molecular_function unknown	molecular_function unknown
XC-contig_97	Contig-97	Contig97	2	374	.	62.8	355	97	XCL-P11_B01.seq	312	Cyt	0	0	3	0	ribosomal protein L29 [Bombyx mori] 112 2e-024	2E-024	gi|54609251	70	73	77	96	1	113	FOR	RIBOSOMAL L29 BOMBYX MORI SPODOPTERA FRUGIPERDA PLUTELLA XYLOSTELLA TETRAODON FLUVIATILIS UNNAMED PRODUCT NIGROVIRIDIS ANOPHELES GAMBIAE STR. PEST DROSOPHILA PSEUDOOBSCURA SIMILAR TO MELANOGASTER RPL29 YAKUBA ISOFORM C RL29_DROME L43 RPL29B ARABIDOPSIS THALIANA PREDICTED GALLUS MUS MUSCULUS CYTOSOLIC MOUSE RL29_MOUSE RATTUS NORVEGICUS VALIDATED RL29_RAT 60S CELL SURFACE HEPARIN BINDING HIP PAN TR…	Bombyx mori	ribosomal protein L29 [Bombyx mori] 112 3e-025	3E-025	gi|54609251	70	73	77	96	1	113	1	FOR					60S ribosomal protein L29	h/ps	RNA binding - structural constituent of ribosome - heparin binding - protein biosynthesis - embryo implantation - cytosolic large ribosomal subunit (sensu Eukarya)	1e-17	RNA binding||nucleic acid binding||binding	binding	nucleic acid binding
XC-contig_98	Contig-98	Contig98	2	470	.	64.7	451	98	XCL-P11_E06.seq	449	Cyt	0	0	2	0	Ribosomal protein L35 [Plutella xylo	1E-052	gi|49532854	123	123	85	100	1	50	FOR	RIBOSOMAL L35 PLUTELLA XYLOSTELLA CHORISTONEURA PARALLELA BOMBYX MORI SPODOPTERA FRUGIPERDA CG4111-PA ISOFORM A DROSOPHILA MELANOGASTER CG4111-PB PSEUDOOBSCURA ANOPHELES GAMBIAE STR. PEST CG4111-LIKE MIRANDA OPHIOPHAGUS HANNAH SUS SCROFA RL35_PIG PREDICTED SIMILAR TO 60S CANIS FAMILIARIS RATTUS NORVEGICUS MUSCULUS UNNAMED PRODUCT XENOPUS LAEVIS CYTOSOLIC VALIDATED RAT RL35_RAT GALLUS PAN TROGLODY…	Plutella xylostella	Ribosomal protein L35 [Plutella xylo	2E-053	gi|49532854	123	123	85	100	1	50	1	FOR					60S ribosomal protein L35	h/ps	mRNA binding - structural constituent of ribosome - protein biosynthesis - nucleolus - cytosolic large ribosomal subunit (sensu Eukarya)	5e-42	mRNA binding||RNA binding||nucleic acid binding||binding	binding	nucleic acid binding
XC-contig_100	Contig-100	Contig100	2	726	.	57.4	707	100	XCM-P07_H09.seq	217	Cyt	0	0	4	0	ribosomal protein L15 [Bombyx mori] 307 e-102	1E-102	gi|54609223	159	204	92	78	46	47	FOR	RIBOSOMAL L15 BOMBYX MORI SPODOPTERA FRUGIPERDA PLUTELLA XYLOSTELLA ANOPHELES GAMBIAE STR. PEST YL10 HOMOLOGUE CHIRONOMUS TENTANS L15.E MIDGE RL15_CHITE SIMILAR TO DROSOPHILA MELANOGASTER RPL15 YAKUBA RL15_DROME ACIPENSER GUELDENSTAEDTII SCHRENCKII SINENSIS RL10 RL15_ANOGA SAPIENS BOS TAURUS ANGUILLA JAPONICA RL15_ANGJA ICTALURUS PUNCTATUS RL15_ICTPU MUS MUSCULUS RATTUS NORVEGICUS HYPOTHETICAL PO…	Bombyx mori	ribosomal protein L15 [Bombyx mori] 307 e-102	1E-102	gi|54609223	159	204	92	78	46	47	2	FOR					60s ribosomal protein L15	h/ps	RNA binding - protein biosynthesis - cytosolic large ribosomal subunit (sensu Eukarya) - structural constituent of ribosome	2e-76	RNA binding||nucleic acid binding||binding	binding	nucleic acid binding
XC-contig_101	Contig-101	Contig101	2	521	.	60.8	502	101	XCM-P07_H12.seq	77	Cyt	0	0	2	0	similar to Drosophila melanogaster CG	1E-067	gi|38047845	130	130	96	100	1	64	FOR	SIMILAR TO DROSOPHILA MELANOGASTER YAKUBA CG2033-PE ISOFORM E CG2033-PC CG2033-PA CG2033-PD PSEUDOOBSCURA RIBOSOMAL 15A 40S SUBUNIT RS1A_DROME S15AA CYTOSOLIC FRUIT FLY PE PC PA PD RS1B_DROME S15AB S15AE BIPHYLLUS LUNATUS S15A BOMBYX MORI SPODOPTERA FRUGIPERDA PREDICTED RPS15A TROGLODYTES S24 MARSUPENAEUS JAPONICUS S15 LAPEMIS HARDWICKII MUSCULUS GALLUS S15A.E URCHIN PARACENTROTUS LIVIDUS DANIO R…	Drosophila melanogaster	CG2033-PC, isoform C [Drosophila mela	2E-068	gi|22832183	130	130	96	100	1	64	1	FOR					40S ribosomal protein S15/S22	h/ps	embryonic development (sensu Animalia) - positive regulation of growth rate - larval development (sensu Nematoda) - growth - physiological process - reproduction - gametogenesis	8e-59	structural constituent of ribosome||structural molecule activity	structural molecule activity	structural constituent of ribosome
XC-contig_103	Contig-103	Contig103	2	860	.	60.1	841	103	XCM-P09_C10.seq	224	Cyt	0	0	3	0	S3e ribosomal protein [Carabus granu	1E-114	gi|50344456	237	239	89	99	1	57	FOR	RIBOSOMAL CARABUS GRANULATUS S3 DANIO RERIO ICTALURUS PUNCTATUS RS3_ICTPU XENOPUS TROPICALIS PREDICTED SIMILAR TO 40S GALLUS PSEUDOPLEURONECTES AMERICANUS S1A LAEVIS R3XL3A AFRICAN CLAWED FROG RS3A_XENLA RATTUS NORVEGICUS CANIS FAMILIARIS MUSCULUS UNNAMED PRODUCT CYTOSOLIC MOUSE RS3_MOUSE RS3_RAT HOMO SAPIENS R3HUS3 HUMAN RS3_HUMAN MUS TETRAODON NIGROVIRIDIS UNKNOWN FOR IMAGE R3RT3 VALIDATED RAT …	Carabus granulatus	S3e ribosomal protein [Carabus granu	1E-115	gi|50344456	237	239	89	99	1	57	1	FOR				FR07-6 -> ELAEDGYSGVEVR 45 ||FR08-8 -> KFVADGVFKAELNEFLTR 27 ||FR11-35 -> KFVADGVFKAELNEFLTR 27 ||FR13-50 -> KFVADGVFKAELNEFLTR 27 ||FR16-14 -> KFVADGVFKAELNEFLTR 27 ||FR19-4 -> KFVADGVFKAELNEFLTR 27 ||FR21-7 -> KFVADGVFKAELNEFLTR 27 ||FR22-10 -> KFVADGVFKAELNEFLTR 27 ||FR27-11 -> KFVADGVFKAELNEFLTR 27 ||FR35-3 -> KFVADGVFKAELNEFLTR 27 ||FR39-10 -> KFVADGVFKAELNEFLTR 27 ||	40S ribosomal protein S3	h/ps	RNA binding - structural constituent of ribosome - protein biosynthesis - cytosolic small ribosomal subunit (sensu Eukarya)	0	RNA binding||nucleic acid binding||binding	binding	nucleic acid binding
XC-contig_106	Contig-106	Contig106	2	646	.	62.8	627	106	XCM-P09_B04.seq	611	Cyt	0	0	2	0	ribosomal protein S13 [Spodoptera fru	1E-074	gi|15213814	151	151	91	100	1	102	FOR	RIBOSOMAL S13 SPODOPTERA FRUGIPERDA RS13_SPOFR BOMBYX MORI PLUTELLA XYLOSTELLA RS13_PLUXY RIBSOMAL S13E PAPILIO DARDANUS CHORISTONEURA PARALLELA Q8MUR2 RS13_CHOPR UNNAMED PRODUCT TETRAODON NIGROVIRIDIS DANIO RERIO ICTALURUS PUNCTATUS RS13_ICTPU TIMARCHA BALEARICA GILLICHTHYS MIRABILIS Q9DFR6 RS13_GILMI SIMILAR TO RATTUS NORVEGICUS SAPIENS PREDICTED PAN TROGLODYTES MUSCULUS UNKNOWN FOR MGC GALLUS …	Spodoptera frugiperda	ribosomal protein S13 [Spod	2E-075	gi|15213814	151	151	91	100	1	102	1	FOR					40S ribosomal protein S13	h/ps	protein biosynthesis - cytosolic small ribosomal subunit (sensu Eukarya) - structural constituent of ribosome	6e-63	structural constituent of ribosome||structural molecule activity	structural molecule activity	structural constituent of ribosome
XC-contig_108	Contig-108	Contig108	2	495	0.2	61.4	476	108	XCS-P06_D08.seq	334	Cyt	0	0	3	0	ribosomal protein L37 [Spodoptera fru	6E-043	gi|15213792	92	92	90	100	1	131	FOR	RIBOSOMAL L37 SPODOPTERA FRUGIPERDA RL37_SPOFR BOMBYX MORI CG9091-PA DROSOPHILA MELANOGASTER Q9VXX8 R37A_DROME PROBABLE 60S L37-A PLUTELLA XYLOSTELLA PSEUDOOBSCURA SIMILAR TO YAKUBA AEDES AEGYPTI IXODES PACIFICUS 12 LONOMIA OBLIQUA ANOPHELES GAMBIAE STR. PEST PREDICTED RIKEN CDNA CANIS FAMILIARIS PAGRUS MAJOR MUSCULUS TROGLODYTES SAPIENS RATTUS NORVEGICUS CYTOSOLIC VALIDATED RAT RL37_MOUSE HUMAN …	Spodoptera frugiperda	CG9091-PA [Drosophila melanogaster] 172 6e-043	6E-043	gi|24642107	92	93	86	99	1	131	1	FOR					60S ribosomal protein L37	h/ps	intracellular - ribosome - cytosolic large ribosomal subunit (sensu Eukarya) - RNA binding - protein biosynthesis	2e-36	RNA binding||nucleic acid binding||binding	binding	nucleic acid binding
XC-contig_115	Contig-115	Contig115	1	999	0.8	54		115	XCL-P01_A01.seq		SIG	1	0	1	0	ribosomal protein SA [Bombyx mori] 390 e-107	1E-107	gi|54609281	277	306	71	91	1	85	FOR	RIBOSOMAL SA BOMBYX MORI RIBOSOME-ASSOCIATED P40 RIBOSOME ASSOCIATED DROSOPHILA PSEUDOOBSCURA ISOFORM D MELANOGASTER STUBARISTA ERECTA B FRUIT FLY RSSA_DROME 40S LAMININ RECEPTOR HOMOLOG K14 YAKUBA ORENA SIMILAR TO APIS MELLIFERA RSSA_URECA 34 67 KDA BINDING ANOPHELES GAMBIAE STR. PEST PRECURSOR GALLUS PREDICTED RSSA_CHICK 37LRP 1 RATTUS NORVEGICUS RSSA_RAT 40KDA 67KDA SAPIENS MULTIDRUG RESISTANC…	Bombyx mori	ribosomal protein SA [Bombyx mori] 390 e-108	1E-108	gi|54609281	277	306	71	91	1	85	2	FOR					40S ribosomal protein SA (P40)/Laminin receptor 1	h/ps	laminin receptor activity - regulation of translation - cell adhesion - cell surface receptor linked signal transduction - cytosolic small ribosomal subunit (sensu Eukarya) - integrin complex - integral to plasma membrane	1e-95	laminin receptor activity||transmembrane receptor activity||receptor activity||signal transducer activity	signal transducer activity	receptor activity
XC-contig_117	Contig-117	Contig117	1	641	.	59.3		117	XCL-P01_B03.seq		Cyt	0	0	1	0	similar to ribosomal protein L18 [A	2E-085	gi|48098918	118	188	85	63	71	22	FOR	SIMILAR TO RIBOSOMAL L18 APIS MELLIFERA BRANCHIOSTOMA LANCEOLATUM CG8615-PA DROSOPHILA MELANOGASTER PSEUDOOBSCURA SPODOPTERA FRUGIPERDA PLUTELLA XYLOSTELLA ANOPHELES GAMBIAE STR. PEST PETROMYZON MARINUS BOMBYX MORI OREOCHROMIS MOSSAMBICUS NILOTICUS RL18_ORENI RL18_OREMO RATTUS NORVEGICUS CYTOSOLIC VALIDATED RAT RL18_RAT RPL18 MUSCULUS RL18_MOUSE UNNAMED PRODUCT MUS CRASSOSTREA GIGAS XENOPUS LAEVI…	Apis mellifera	similar to ribosomal protein L18 [A	3E-086	gi|48098918	118	188	85	63	71	22	2	FOR					60s ribosomal protein L18	h/ps	RNA binding - structural constituent of ribosome - protein biosynthesis - cytosolic large ribosomal subunit (sensu Eukarya)	2e-69	RNA binding||nucleic acid binding||binding	binding	nucleic acid binding
XC-contig_120	Contig-120	Contig120	1	700	.	53.9		120	XCL-P01_C09.seq		Cyt	0	0	2	0	translation elongation factor eEF-1 alpha	1E-096	gi|479833	186	463	93	40	278	69	FOR	TRANSLATION ELONGATION FACTOR EEF-1 ALPHA CHAIN SILKWORM EF1A_BOMMO 1-ALPHA EF-1-ALPHA BOMBYX MORI EEF EF ANOPHELES GAMBIAE STR. PEST DROSOPHILA MELANOGASTER CG8280-PB ISOFORM B CG8280-PA 1 CULICOIDES SONORENSIS PSEUDOOBSCURA GENE F1 FRUIT FLY EF11_DROME KDA FEMALE-SPECIFIC FEMALE SPECIFIC RHYNCHOSCIARA AMERICANA FUNGUS GNAT FRAGMENT EF1A_RHYAM PUTATIVE HOMALODISCA COAGULATA ONCOMETOPIA NIGRICANS…	Bombyx mori	Elongation factor 1-alpha (EF-1-a	1E-097	gi|232028	186	463	93	40	278	69	1	FOR					Translation elongation factor EF-1 alpha	h/ps	cytoplasm	3e-81	translation factor activity\, nucleic acid binding||translation regulator activity	translation regulator activity	translation factor activity\, nucleic acid binding
XC-contig_121	Contig-121	Contig121	1	196	.	65.3	177	121	XCL-P01_F10.seq	177	Cyt	0	0	3	0	CG3661-PA [Drosophila melanogaster]	1E-014	gi|17647883	39	140	100	28	102	16	FOR	CG3661-PA DROSOPHILA MELANOGASTER PSEUDOOBSCURA RL23_DROME RIBOSOMAL L23 L17A FRUIT FLY BOMBYX MORI SPODOPTERA FRUGIPERDA PLUTELLA XYLOSTELLA CRASSOSTREA GIGAS SIMILAR TO L17 23 APIS MELLIFERA ARGOPECTEN IRRADIANS ANOPHELES GAMBIAE STR. PEST MUS MUSCULUS RATTUS NORVEGICUS SAPIENS ICTALURUS PUNCTATUS HYPOTHETICAL XENOPUS TROPICALIS CYTOSOLIC VALIDATED RAT RL23_ICTPU RL23_MOUSE RL23_HUMAN RL23_RAT …	Drosophila pseudoobscura	ribosomal protein L17A 81 9e-016	9E-016	gi|158330	39	140	100	28	102	16	1	FOR					60S ribosomal protein L14/L17/L23	h/ps	embryonic development (sensu Animalia) - larval development (sensu Nematoda) - growth - physiological process - reproduction	2e-15	structural constituent of ribosome||structural molecule activity	structural molecule activity	structural constituent of ribosome
XC-contig_125	Contig-125	Contig125	1	311	0.3	60.8	292	125	XCL-P02_B03.seq	292	Cyt	0	0	1	0	QM protein [Plutella xylostella] 109 1e-023	1E-023	gi|49532896	60	219	81	27	159	9	FOR	PLUTELLA XYLOSTELLA RIBOSOMAL L10 BOMBYX MORI MANDARINA RL10_BOMMA HOMOLOG HELIOTHIS VIRESCENS DROSOPHILA PSEUDOOBSCURA ISOFORM B MELANOGASTER RL10_DROME DQM LONOMIA OBLIQUA SIMILAR TO QM YAKUBA CALLINECTES SAPIDUS APIS MELLIFERA ANOPHELES GAMBIAE STR. PEST SPODOPTERA FRUGIPERDA PINCTADA FUCATA HYDRA VULGARIS PUTATIVE TUMOR SUPPRESSOR SUBERITES DOMUNCULA GENBANK ACCESSION NUMBER SCHISTOSOMA JAPON…	Plutella xylostella	QM protein [Plutella xylostella] 109 2e-024	2E-024	gi|49532896	60	219	81	27	159	9	2	FOR					60s ribosomal protein L10	h/ps	cytosolic large ribosomal subunit (sensu Eukarya)	2e-13	structural constituent of ribosome||structural molecule activity	structural molecule activity	structural constituent of ribosome
XC-contig_131	Contig-131	Contig131	1	794	2.3	62.8		131	XCL-P02_E06.seq		Cyt	0	0	1	0	similar to ribosomal protein L7 [Ap	1E-084	gi|48142798	186	261	75	71	42	4	FOR	SIMILAR TO RIBOSOMAL L7 APIS MELLIFERA SPODOPTERA FRUGIPERDA BOMBYX MORI CG4897-PA DROSOPHILA MELANOGASTER RL7_DROME 60S CYTOSOLIC FRUIT FLY FRAGMENT CRASSOSTREA GIGAS PSEUDOOBSCURA ARGOPECTEN IRRADIANS PETROMYZON MARINUS LATIMERIA CHALUMNAE PROTOPTERUS DOLLOI LARGE SUBUNIT 7 CAENORHABDITIS ELEGANS RPL-7 HYPOTHETICAL RL7_CAEEL RPL DANIO RERIO BRIGGSAE UNKNOWN FOR IMAGE ICTALURUS PUNCTATUS BRANCHI…	Apis mellifera	similar to ribosomal protein L7 [Ap	1E-085	gi|48142798	186	261	75	71	42	4	2	FOR					60S ribosomal protein L7	h/ps	embryonic development (sensu Animalia) - positive regulation of growth rate - larval development (sensu Nematoda) - growth - reproduction	1e-67	RNA binding||nucleic acid binding||binding	binding	nucleic acid binding
XC-contig_137	Contig-137	Contig137	1	668	1.5	56.4		137	XCL-P02_G12.seq		Cyt	0	0	2	0	ribosomal protein S6 [Bombyx mori] 323 3e-087	3E-087	gi|54609293	194	253	86	77	60	2	FOR	RIBOSOMAL S6 BOMBYX MORI SPODOPTERA FRUGIPERDA RS6_SPOFR 40S RS6_MANSE SIMILAR TO APIS MELLIFERA ISOFORM B DROSOPHILA MELANOGASTER RS6_DROME CYTOSOLIC FRUIT FLY A C CULICOIDES SONORENSIS PSEUDOOBSCURA ICTALURUS PUNCTATUS RS6_ICTPU DANIO RERIO RPS-6-PROV XENOPUS LAEVIS AFRICAN CLAWED FROG RS6_XENLA RPS 6-PROV PROV GALLUS CHICKEN RS6_CHICK RPS6-PROV RPS6 TROPICALIS UNNAMED PRODUCT TETRAODON NIGROVI…	Bombyx mori	ribosomal protein S6 [Bombyx mori] 323 4e-088	4E-088	gi|54609293	194	253	86	77	60	2	1	FOR					40S ribosomal protein S6	h/ps	protein biosynthesis - cytosolic small ribosomal subunit (sensu Eukarya) - structural constituent of ribosome - cytoplasm	2e-53	structural constituent of ribosome||structural molecule activity	structural molecule activity	structural constituent of ribosome
XC-contig_142	Contig-142	Contig142	1	409	.	66.5	390	142	XCL-P04_B09.seq	390	Cyt	0	0	1	0	S17e ribosomal protein [Biphyllus lu	2E-042	gi|50344498	98	131	87	75	33	46	FOR	RIBOSOMAL BIPHYLLUS LUNATUS S17 PLUTELLA XYLOSTELLA CARABUS GRANULATUS BOMBYX MORI SPODOPTERA FRUGIPERDA RS17_SPOFR DASCILLUS CERVINUS DROSOPHILA PSEUDOOBSCURA SIMILAR TO APIS MELLIFERA CG3922-PB MELANOGASTER FRUIT FLY RS17_DROME RPS17 YAKUBA AEDES ALBOPICTUS ANOPHELES GAMBIAE RS17_ANOGA STR. PEST BRANCHIOSTOMA BELCHERI HYPOTHETICAL DANIO RERIO HOMO SAPIENS UNNAMED PRODUCT CYTOSOLIC VALIDATED HUM…	Biphyllus lunatus	GA17776-PA [Drosophila pseudoobscura] 163 1e-040	1E-040	gi|54642608	97	130	84	75	32	46	1	FOR					40S ribosomal protein S17	h/ps	RNA binding - structural constituent of ribosome - protein biosynthesis - cytosolic small ribosomal subunit (sensu Eukarya)	1e-34	RNA binding||nucleic acid binding||binding	binding	nucleic acid binding
XC-contig_154	Contig-154	Contig154	1	583	0.2	60.5	564	154	XCL-P04_H01.seq	564	Ind	0	0	0	0	S23e ribosomal protein [Biphyllus lu	2E-074	gi|50344514	140	143	96	98	4	42	FOR	RIBOSOMAL BIPHYLLUS LUNATUS CARABUS GRANULATUS S23 SPODOPTERA FRUGIPERDA RIBSOMAL S23E PAPILIO DARDANUS RS23_SPOFR RS23_PAPDA 5 LONOMIA OBLIQUA PLUTELLA XYLOSTELLA CG8415-PA DROSOPHILA MELANOGASTER PSEUDOOBSCURA RS23_DROME SIMILAR TO YAKUBA BOMBYX MORI DERMACENTOR VARIABILIS RS23_DERVA AEDES ALBOPICTUS ANOPHELES GAMBIAE STR. PEST LUMBRICUS RUBELLUS Q9GRJ3 RS23_LUMRU ICTALURUS PUNCTATUS RS23_ICTPU…	Biphyllus lunatus	S23e ribosomal protein [Biphyllus lu	2E-075	gi|50344514	140	143	96	98	4	42	1	FOR					40S ribosomal protein S23	h/ps	intracellular - ribosome - cytosolic small ribosomal subunit (sensu Eukarya) - structural constituent of ribosome - RNA binding - protein biosynthesis	3e-67	structural constituent of ribosome||structural molecule activity	structural molecule activity	structural constituent of ribosome
XC-contig_159	Contig-159	Contig159	1	664	0.3	63.4	645	159	XCL-P11_A06.seq	645	Cyt	0	0	1	0	GA16582-PA [Drosophila pseudoobscura] 294 1e-078	1E-078	gi|54636063	164	165	87	99	1	121	FOR	DROSOPHILA PSEUDOOBSCURA SIMILAR TO 60S RIBOSOMAL L12 RATTUS NORVEGICUS UNNAMED PRODUCT CYTOSOLIC VALIDATED RAT RL12_RAT XENOPUS LAEVIS MUS MUSCULUS RL12_MOUSE MOUSE HOMO SAPIENS TAURUS HUMAN RL12_BOVIN RL12_HUMAN PREDICTED PAN TROGLODYTES SUS SCROFA MELANOGASTER YAKUBA CG3195-PC ISOFORM C CG3195-PB CG3195-PA GALLUS ANOPHELES GAMBIAE STR. PEST CHINCHILLA LANIGERA HYPOTHETICAL RPL12-PROV RPL12 ICT…	Drosophila pseudoobscura	GA16582-PA [Drosophila pseudoobscura] 294 1e-079	1E-079	gi|54636063	164	165	87	99	1	121	1	FOR					40S ribosomal protein S2	h/ps	cytoplasm - nucleus - nucleolus - protein binding	1e-78	protein binding||binding	binding	protein binding
XC-contig_164	Contig-164	Contig164	1	462	.	63.2	443	164	XCL-P11_G06.seq	443	Cyt	0	0	1	0	ribosomal protein L31 [Spodoptera fru	2E-058	gi|15213782	124	124	87	100	1	37	FOR	RIBOSOMAL L31 SPODOPTERA FRUGIPERDA HELIOTHIS VIRESCENS RL31_HELVI RL31_SPOFR BOMBYX MORI SIMILAR TO APIS MELLIFERA PLUTELLA XYLOSTELLA DROSOPHILA MELANOGASTER YAKUBA RPL31 CG1821-PC ISOFORM C CG1821-PA CG1821-PB RL31_DROME PC PA PB PSEUDOOBSCURA PREDICTED GALLUS PARALICHTHYS OLIVACEUS RL31_PAROL CANIS FAMILIARIS HYPOTHETICAL PONGO PYGMAEUS NEURONAL PAS DOMAIN 2 MUS MUSCULUS TROGLODYTES RATTUS NO…	Heliothis virescens	ribosomal protein L31 [Spod	5E-059	gi|15213782	124	124	87	100	1	37	1	FOR					60S ribosomal protein L31	h/ps	structural constituent of ribosome - cytosolic large ribosomal subunit (sensu Eukarya) - protein biosynthesis	4e-53	structural constituent of ribosome||structural molecule activity	structural molecule activity	structural constituent of ribosome
XC-contig_170	Contig-170	Contig170	1	845	.	56.7		170	XCL-P12_A11.seq		Cyt	0	0	1	0	ribosomal protein L8 [Bombyx mori] >g	1E-135	gi|54609205	253	257	90	98	4	43	FOR	RIBOSOMAL L8 BOMBYX MORI SPODOPTERA FRUGIPERDA RL8_SPOFR 60S Q6RYS3 RL8_MAMBR MAMESTRA BRASSICAE PLUTELLA XYLOSTELLA DROSOPHILA PSEUDOOBSCURA CG1263-PB ISOFORM B MELANOGASTER CG1263-PA RL8_DROME RL8_AEDAL ANOPHELES GAMBIAE STR. PEST RL8_ANOGA L ARGOPECTEN IRRADIANS XENOPUS TROPICALIS Q6PBF0 RL8_XENTR PREDICTED SIMILAR TO GALLUS CANIS FAMILIARIS RATTUS NORVEGICUS MUSCULUS SAPIENS LAEVIS R5RTL8 CYT…	Mamestra brassicae	ribosomal protein L8 [Spodo	1E-136	gi|16566710	253	257	90	98	4	43	1	FOR					60s ribosomal protein L2/L8	h/ps	embryonic development (sensu Animalia) - larval development (sensu Nematoda) - growth - physiological process - reproduction - locomotory behavior	0	structural constituent of ribosome||structural molecule activity	structural molecule activity	structural constituent of ribosome
XC-contig_176	Contig-176	Contig176	1	959	3.6	58.5		176	XCL-P12_E06.seq		Cyt	0	0	2	0	similar to ENSANGP00000012287 [Apis	5E-042	gi|48135460	165	1115	58	15	576	260	FOR	SIMILAR TO MELLIFERA UNKNOWN FOR MGC DANIO RERIO PREDICTED KINASE SUBSTRATE HASPP28 PDGF-ASSOCIATED HEAT- ACID-STABLE PHOSPHOPROTEIN 28 KDA GALLUS PDGF ASSOCIATED HEAT ACID STABLE DROSOPHILA PSEUDOOBSCURA PDGFA 1 HOMO SAPIENS HP28_HUMAN PAP PDGFA-ASSOCIATED PAP1 PLATELET-DERIVED GROWTH FACTOR-ASSOCIATED PLATELET DERIVED FACTOR SYNTHETIC CONSTRUCT RATTUS NORVEGICUS MUS MUSCULUS HP28_RAT CASEIN II …	Apis mellifera	similar to ENSANGP00000012287 [Apis	6E-043	gi|48135460	165	1115	58	15	576	260	1	FOR					possible Translation initiation factor	h/ps	signal transduction - cell proliferation	2e-31	molecular_function unknown	molecular_function unknown
XC-contig_181	Contig-181	Contig181	1	504	0.4	61.9	485	181	XCM-P07_C07.seq	485	Ind	0	0	0	0	ribosomal protein S8 [Apis melli	2E-060	gi|58585156	77	207	90	37	67	2	FOR	RIBOSOMAL S8 APIS MELLIFERA RS8_APIME 40S DANIO RERIO RS8_BRARE PREDICTED SIMILAR TO CANIS FAMILIARIS TROGLODYTES MUSCULUS RATTUS NORVEGICUS SAPIENS TAURUS UNNAMED PRODUCT XENOPUS LAEVIS R3RT8 CYTOSOLIC VALIDATED RAT RS8_MOUSE HUMAN MOUSE RPS8-PROV Q7SYU0 RS8_XENLA RPS8 PROV GALLUS MUS ICTALURUS PUNCTATUS RS8_ICTPU HOMO SCYLIORHINUS CANICULA CULICOIDES SONORENSIS PROTOPTERUS DOLLOI LATIMERIA CHAL…	Apis mellifera	ribosomal protein S8 [Culicoides sono	8E-052	gi|56199526	67	212	79	32	146	5	2	FOR					40S ribosomal protein S8	h/ps	larval development (sensu Nematoda) - growth - physiological process - reproduction	2e-45	structural constituent of ribosome||structural molecule activity	structural molecule activity	structural constituent of ribosome
XC-contig_182	Contig-182	Contig182	1	533	0.2	57.4	514	182	XCM-P07_C08.seq	514	Cyt	0	0	1	0	ribosomal protein S19 [Spodoptera fru	7E-057	gi|15213826	147	153	74	96	2	36	FOR	RIBOSOMAL S19 SPODOPTERA FRUGIPERDA BOMBYX MORI SIMILAR TO APIS MELLIFERA CG4464-PC ISOFORM C DROSOPHILA MELANOGASTER CG4464-PB CG4464-PA R19A_DROME RPS19 YAKUBA PSEUDOOBSCURA ANTHERAEA YAMAMAI AEDES ALBOPICTUS DASCILLUS CERVINUS ANOPHELES GAMBIAE STR. PEST 28 LONOMIA OBLIQUA HYPOTHETICAL DANIO RERIO ICTALURUS PUNCTATUS RS19_ICTPU RPS19-PROV XENOPUS LAEVIS UNNAMED PRODUCT MUS MUSCULUS RATTUS NORV…	Spodoptera frugiperda	CG4464-PB, isoform B [Drosophila mela	2E-054	gi|22832391	151	156	64	97	4	42	1	FOR					40S ribosomal protein S19	h/ps	intracellular - ribosome - protein biosynthesis	2e-44	RNA binding||nucleic acid binding||binding	binding	nucleic acid binding
XC-contig_187	Contig-187	Contig187	1	586	.	61.4	567	187	XCM-P07_D12.seq	567	Cyt	0	0	1	0	similar to Drosophila melanogaster CG	6E-071	gi|38048371	148	148	88	100	1	71	FOR	SIMILAR TO DROSOPHILA MELANOGASTER YAKUBA CG4046-PA RS16_DROME RIBOSOMAL S16 PA PSEUDOOBSCURA AEDES ALBOPICTUS AEGYPTI RS16_AEDAE BOMBYX MORI SPODOPTERA FRUGIPERDA RS16_SPOFR ANOPHELES GAMBIAE STR. PEST PREDICTED 40S GALLUS RATTUS NORVEGICUS PAN TROGLODYTES SAPIENS UNNAMED PRODUCT CYTOSOLIC VALIDATED RAT HUMAN MUSCULUS RPS16 RS16_HUMAN RS16_MOUSE RS16_RAT CANIS FAMILIARIS UNKNOWN FOR IMAGE XENOPU…	Drosophila melanogaster	RH07540p [Drosophila melanogaster] 268 8e-072	8E-072	gi|17944507	148	148	88	100	1	71	1	FOR					40S ribosomal protein S16	h/ps	larval development (sensu Nematoda) - growth - physiological process - reproduction	2e-57	structural constituent of ribosome||structural molecule activity	structural molecule activity	structural constituent of ribosome
XC-contig_189	Contig-189	Contig189	1	433	.	60.3	414	189	XCM-P07_F01.seq	414	Ind	0	0	0	0	ribosomal protein L36A [Spodoptera fr	6E-044	gi|15213790	120	122	76	98	3	39	FOR	RIBOSOMAL L36A SPODOPTERA FRUGIPERDA PLUTELLA XYLOSTELLA L36 BOMBYX MORI ANOPHELES GAMBIAE STR. PEST DROSOPHILA PSEUDOOBSCURA SIMILAR TO MELANOGASTER RPL36 YAKUBA CDK5 REGULATORY SUBUNIT ASSOCIATED 1 APIS MELLIFERA CG7622-PD ISOFORM D CG7622-PC CG7622-PB CG7622-PA HYPOTHETICAL FRUIT FLY RL36_DROME MINUTE 1B CULICOIDES SONORENSIS 60S MUS MUSCULUS RATTUS NORVEGICUS GALLUS PREDICTED PAN TROGLODYTES …	Spodoptera frugiperda	ribosomal protein L36A [Spo	1E-044	gi|15213790	120	122	76	98	3	39	1	FOR					60S ribosomal protein L36	h/ps	structural constituent of ribosome - protein biosynthesis - cytosolic large ribosomal subunit (sensu Eukarya)	2e-30	structural constituent of ribosome||structural molecule activity	structural molecule activity	structural constituent of ribosome
XC-contig_197	Contig-197	Contig197	1	396	.	64.9	377	197	XCM-P08_B06.seq	377	Cyt	0	0	1	0	CG2998-PA [Drosophila melanogaster]	1E-027	gi|18858095	65	65	95	100	1	80	FOR	CG2998-PA DROSOPHILA MELANOGASTER PSEUDOOBSCURA RS28_DROME RIBOSOMAL S28 BOMBYX MORI SPODOPTERA FRUGIPERDA PAPILIO DARDANUS PLUTELLA XYLOSTELLA RS28_SPOFR RS28_BOMMO RS28_PAPDA ANOPHELES GAMBIAE STR. PEST SIMILAR TO YAKUBA DANIO RERIO ICTALURUS PUNCTATUS Q6PBK3 RS28_BRARE RS28_ICTPU XENOPUS LAEVIS HOMO SAPIENS MUSCULUS SCROFA RPS28 RATTUS CYTOSOLIC VALIDATED RAT RS28_MOUSE RS28_HUMAN RS28_RAT Q6Q…	Drosophila melanogaster	CG2998-PA [Drosophila melanogaster] 124 1e-028	1E-028	gi|18858095	65	65	95	100	1	80	1	FOR					40S ribosomal protein S28	h/ps	positive regulation of growth rate - physiological process - reproduction	4e-23	structural constituent of ribosome||structural molecule activity	structural molecule activity	structural constituent of ribosome
XC-contig_204	Contig-204	Contig204	1	423	.	63.8	404	204	XCM-P08_E04.seq	404	Cyt	0	0	2	0	ribosomal protein 24 [Lonomia obliqua] 209 2e-053	2E-053	gi|56462226	118	280	85	42	159	1	FOR	RIBOSOMAL 24 LONOMIA OBLIQUA L3 SPODOPTERA FRUGIPERDA BOMBYX MORI CG4863-PE ISOFORM E DROSOPHILA MELANOGASTER CG4863-PB CG4863-PA A RL3_DROME 60S ANOPHELES GAMBIAE STR. PEST HYPOTHETICAL GALLUS SIMILAR TO HIV-1 TAR RNA-BINDING B HIV 1 RNA BINDING PREDICTED L4 PARTIAL ICTALURUS PUNCTATUS ARGOPECTEN IRRADIANS BOS TAURUS CYTOSOLIC BOVINE RL3_BOVIN HOMO SAPIENS RL3_HUMAN TARBP-B HUMAN TARBP CANIS FAM…	Lonomia obliqua	ribosomal protein 24 [Lonomia obliqua] 209 3e-054	3E-054	gi|56462226	118	280	85	42	159	1	1	FOR					60S ribosomal protein L3 and related proteins	h/ps	RNA binding - structural constituent of ribosome - protein biosynthesis - nucleolus - cytosolic large ribosomal subunit (sensu Eukarya)	4e-43	RNA binding||nucleic acid binding||binding	binding	nucleic acid binding
XC-contig_208	Contig-208	Contig208	1	492	.	62.8	473	208	XCM-P08_F09.seq	473	Cyt	0	0	2	0	ribosomal protein S4 [Spodoptera frug	4E-069	gi|16566725	143	263	86	54	119	7	FOR	RIBOSOMAL S4 SPODOPTERA FRUGIPERDA BOMBYX MORI FRUIT FLY DROSOPHILA MELANOGASTER RS4_DROME 40S ISOFORM A PSEUDOOBSCURA PREDICTED SIMILAR TO X PAN TROGLODYTES UNNAMED PRODUCT MUS MUSCULUS GALLUS CYTOSOLIC CHICKEN RS4_CHICK X-LINKED RATTUS NORVEGICUS HOMO SAPIENS MESOCRICETUS SP. R3HU4X HUMAN R3RT4 VALIDATED RAT HAMSTER WESTERN WILD MOUSE RPS4X MACACA FUSCATA CERCOPITHECUS AETHIOPS RS4X_FELCA CRICE…	Spodoptera frugiperda	ribosomal protein S4 [Spodo	5E-070	gi|16566725	143	263	86	54	119	7	1	FOR					40S ribosomal protein S4	h/ps	RNA binding - structural constituent of ribosome - protein biosynthesis - cytosolic small ribosomal subunit (sensu Eukarya)	1e-58	RNA binding||nucleic acid binding||binding	binding	nucleic acid binding
XC-contig_218	Contig-218	Contig218	1	417	.	68.8	398	218	XCM-P09_D11.seq	398	Cyt	0	0	1	0	ENSANGP00000011327 [Anopheles gambiae	7E-038	gi|55239405	92	182	79	51	86	5	FOR	ANOPHELES GAMBIAE STR. PEST SIMILAR TO DROSOPHILA MELANOGASTER YAKUBA PSEUDOOBSCURA CG5497-PA RT28_MOUSE MITOCHONDRIAL 28S RIBOSOMAL S28 S28MT MRP-S28 UNNAMED PRODUCT MUS MUSCULUS MRP PREDICTED MRP-S35 HSPC007 CANIS FAMILIARIS S35 HOMO SAPIENS RT28_HUMAN TROGLODYTES HYPOTHETICAL CAENORHABDITIS BRIGGSAE ELEGANS LIKE 19.1 KD UNKNOWN SCHISTOSOMA JAPONICUM RATTUS NORVEGICUS GIFSY-2 PROPHAGE HOST SPEC…	Anopheles gambiae str. PEST	ENSANGP00000011327 [Anopheles gambi	1E-038	gi|57919822	92	182	79	51	86	5	1	FOR					Putative mitochondrial ribosomal protein mRpS35	h/ps	molecular_function unknown - biological_process unknown - mitochondrial small ribosomal subunit	2e-24	molecular_function unknown	molecular_function unknown
XC-contig_220	Contig-220	Contig220	1	889	0.2	61.4	870	220	XCM-P09_F03.seq	870	Ind	0	0	0	0	similar to ENSANGP00000021554 [Apis	8E-082	gi|48097679	269	285	58	94	17	6	FOR	SIMILAR TO MELLIFERA ANOPHELES GAMBIAE STR. PEST CG8636-PA DROSOPHILA MELANOGASTER PSEUDOOBSCURA SAPIENS EUKARYOTIC TRANSLATION INITIATION FACTOR 3 SUBUNIT 4 DELTA 44KDA SYNTHETIC CONSTRUCT IF34_HUMAN EIF-3 EIF3 P44 RNA-BINDING P42 EIF3G BINDING EIF3S4 MUS MUSCULUS XENOPUS LAEVIS IF34_MOUSE EIF3P42 UNNAMED PRODUCT EIF RNA PREDICTED CYTOSINE-5-METHYLTRANSFERASE CANIS FAMILIARIS CYTOSINE 5-METHYLTR…	Apis mellifera	similar to ENSANGP00000021554 [Apis	1E-082	gi|48097679	269	285	58	94	17	6	1	FOR					Translation initiation factor 3	h/ps	regulation of translational initiation - translation factor activity, nucleic acid binding	6e-68	translation factor activity\, nucleic acid binding||translation regulator activity	translation regulator activity	translation factor activity\, nucleic acid binding
XC-contig_223	Contig-223	Contig223	1	327	.	69.4	308	223	XCM-P10_A07.seq	308	Cyt	0	0	1	0	Ribosomal protein L38 [Plutella xylo	4E-032	gi|49532898	70	70	98	100	1	56	FOR	RIBOSOMAL L38 PLUTELLA XYLOSTELLA BOMBYX MORI L38E LONOMIA OBLIQUA SPODOPTERA FRUGIPERDA HOMO SAPIENS DANIO RERIO ICTALURUS PUNCTATUS RATTUS CYTOSOLIC VALIDATED RAT HUMAN RL38_RAT RL38_HUMAN PREDICTED SIMILAR TO PAN TROGLODYTES XENOPUS TROPICALIS LAEVIS MUS MUSCULUS Q9JJI8 RL38_MOUSE UNNAMED PRODUCT MACACA FASCICULARIS DROSOPHILA MELANOGASTER YAKUBA BRANCHIOSTOMA BELCHERI TETRAODON NIGROVIRIDIS A…	Plutella xylostella	Ribosomal protein L38 [Plutella xylo	5E-033	gi|49532898	70	70	98	100	1	56	1	FOR					60S ribosomal protein L38	h/ps	intracellular - ribosome - cytosolic large ribosomal subunit (sensu Eukarya) - structural constituent of ribosome - RNA binding - protein biosynthesis	1e-28	structural constituent of ribosome||structural molecule activity	structural molecule activity	structural constituent of ribosome
XC-contig_225	Contig-225	Contig225	1	874	4.5	61.4		225	XCM-P10_B04.seq		Ind	0	0	0	0	translation initiation factor 5A [Spod	4E-054	gi|6469517	121	160	84	76	40	151	FOR	TRANSLATION INITIATION FACTOR 5A SPODOPTERA FRUGIPERDA EXIGUA IF5A_SPOFR EUKARYOTIC EIF-5A IF5A_SPOEX EIF ANOPHELES GAMBIAE STR. PEST DROSOPHILA MELANOGASTER PSEUDOOBSCURA CG3186-PB ISOFORM B CG3186-PA IF5A_DROME SIMILAR TO YAKUBA DANIO RERIO UNNAMED PRODUCT TETRAODON NIGROVIRIDIS IFF-2-PROV XENOPUS LAEVIS IFF 2-PROV PROV TROPICALIS GALLUS IF51_CHICK 5A-1 EIF-4D VALIDATED CHICKEN RABBIT IF5A_RABI…	Spodoptera exigua	translation initiation facto	5E-055	gi|6469515	121	160	84	76	40	151	1	FOR					Translation initiation factor 5A	h/ps	translation initiation factor activity - cytosol - salivary gland cell death - autophagic cell death	2e-48	translation initiation factor activity||translation factor activity\, nucleic acid binding||translation regulator activity	translation regulator activity	translation factor activity\, nucleic acid binding
XC-contig_230	Contig-230	Contig230	1	459	2	64.3	440	230	XCM-P10_D05.seq	440	Cyt	0	0	2	0	Parcxpwex01 [Periplaneta americana] 207 7e-053	7E-053	gi|57869784	131	263	80	50	135	3	FOR	PARCXPWEX01 PERIPLANETA AMERICANA RIBOSOMAL BIPHYLLUS LUNATUS S3A SPODOPTERA FRUGIPERDA SUBUNIT 3 CULICOIDES SONORENSIS CRASSOSTREA GIGAS BOMBYX MORI DROSOPHILA PSEUDOOBSCURA CG2168-PD ISOFORM D MELANOGASTER CG2168-PB B CG2168-PA A SIMILAR TO RPS3A YAKUBA APIS MELLIFERA RS3A_DROME 40S C3 HELIOTHIS VIRESCENS ANOPHELES GAMBIAE STR. PEST RATTUS NORVEGICUS RS3A_RAT V-FOS TRANSFORMATION EFFECTOR CONTA…	Periplaneta americana	S3Ae ribosomal protein [Biphyllus lu	7E-052	gi|50344458	133	267	75	50	135	3	1	FOR					40S ribosomal protein S3A	h/ps	embryonic development (sensu Animalia) - larval development (sensu Nematoda) - growth - hermaphrodite genital morphogenesis - physiological process - reproduction	2e-30	structural constituent of ribosome||structural molecule activity	structural molecule activity	structural constituent of ribosome
XC-contig_231	Contig-231	Contig231	1	380	0.3	63.4	361	231	XCM-P10_D09.seq	361	Anch	0	1	1	0	similar to CG5827-PA [Apis mellifera] 177 1e-043	1E-043	gi|48143333	88	106	96	83	19	53	FOR	SIMILAR TO CG5827-PA MELLIFERA CG5827-PB ISOFORM B DROSOPHILA MELANOGASTER Q9VMU4 RL37_DROME RIBOSOMAL L37 PSEUDOOBSCURA L37A BOMBYX MORI SPODOPTERA FRUGIPERDA PLUTELLA XYLOSTELLA ANOPHELES GAMBIAE STR. PEST BRANCHIOSTOMA BELCHERI TSINGTAUNESE CRYPTOCHITON STELLERI R37A_CRYST OSTERTAGIA OSTERTAGI R37A_OSTOS PREDICTED SWI SNF-RELATED MATRIX-ASSOCIATED ACTIN-DEPENDENT REGULATOR CHROMATIN A-LIKE 1 H…	Apis mellifera	similar to CG5827-PA [Apis mellifera] 177 1e-044	1E-044	gi|48143333	88	106	96	83	19	53	1	FOR					60S ribosomal protein L37	h/ps	embryonic development (sensu Animalia) - positive regulation of growth rate - larval development (sensu Nematoda) - growth	2e-33	structural constituent of ribosome||structural molecule activity	structural molecule activity	structural constituent of ribosome
XC-contig_232	Contig-232	Contig232	1	647	.	62.4	628	232	XCM-P10_F09.seq	628	Cyt	0	0	1	0	ribosomal protein L9 [Bombyx mori] 343 1e-093	1E-093	gi|54609207	190	190	90	100	1	34	FOR	RIBOSOMAL L9 BOMBYX MORI SPODOPTERA FRUGIPERDA RL9_SPOFR 60S 13 LONOMIA OBLIQUA DROSOPHILA PSEUDOOBSCURA CG6141-PB ISOFORM B MELANOGASTER CG6141-PA RL9_DROME FRUIT FLY SIMILAR TO RPL9 YAKUBA ANOPHELES GAMBIAE STR. PEST CULICOIDES SONORENSIS ARGOPECTEN IRRADIANS BRANCHIOSTOMA BELCHERI ICTALURUS PUNCTATUS RL9_ICTPU CYTOSOLIC HUMAN PREDICTED CANIS FAMILIARIS HOMO SAPIENS NPC-A-16 HOMOLOGUE RL9_HUMAN…	Bombyx mori	ribosomal protein L9 [Bombyx mori] 343 2e-094	2E-094	gi|54609207	190	190	90	100	1	34	1	FOR					60S ribosomal protein L9	h/ps	RNA binding - structural constituent of ribosome - protein biosynthesis - ribosome	1e-64	RNA binding||nucleic acid binding||binding	binding	nucleic acid binding
XC-contig_236	Contig-236	Contig236	1	602	0.3	64.1	583	236	XCM-P10_H12.seq	583	Cyt	0	0	1	0	ribosomal protein L11 [Bombyx mori] 229 6e-091	6E-091	gi|54609213	113	195	97	58	81	2	FOR	RIBOSOMAL L11 BOMBYX MORI CG7726-PA DROSOPHILA MELANOGASTER RL11_DROME AEDES ALBOPICTUS DL11 L11.E CYTOSOLIC FRUIT FLY ANOPHELES GAMBIAE STR. PEST UNNAMED PRODUCT TETRAODON NIGROVIRIDIS DANIO RERIO BRANCHIOSTOMA BELCHERI HOMO SAPIENS XENOPUS LAEVIS SIMILAR TO 60S RATTUS NORVEGICUS PREDICTED CANIS FAMILIARIS MUSCULUS VALIDATED RAT CHINCHILLA LANIGERA Q9CXW4 RL11_MOUSE RL11_HUMAN CLL-ASSOCIATED ANT…	Bombyx mori	CG7726-PA [Drosophila melanogaster] 218 4e-088	4E-088	gi|17137026	114	184	91	62	71	2	2	FOR					60S ribosomal protein L11	h/ps	protein binding	8e-86	protein binding||binding	binding	protein binding
XC-contig_244	Contig-244	Contig244	1	467	.	63	448	244	XCS-P05_G09.seq	448	Cyt	0	0	1	0	ribosomal protein L34 [Spodoptera fru	2E-052	gi|18253053	117	119	87	98	1	47	FOR	RIBOSOMAL L34 SPODOPTERA FRUGIPERDA BOMBYX MORI DROSOPHILA PSEUDOOBSCURA PUTATIVE LARGE SUBUNIT RPL34 AEDES TRISERIATUS RL34_AEDTR L31 FOREST DAY MOSQUITO ALBOPICTUS RL34_AEDAL CG6090-PB ISOFORM B MELANOGASTER CG6090-PA CG9354-PB CG9354-PA SIMILAR TO YAKUBA EPH RECEPTOR APIS MELLIFERA ANOPHELES GAMBIAE STR. PEST BRANCHIOSTOMA BELCHERI TSINGTAUNESE HUMAN PREDICTED 60S GALLUS UNNAMED PRODUCT TETRAO…	Spodoptera frugiperda	ribosomal protein L34 [Spodoptera fru	2E-053	gi|18253053	117	119	87	98	1	47	1	FOR					60s ribosomal protein L34	h/ps	RNA binding - structural constituent of ribosome - protein biosynthesis - cytosolic large ribosomal subunit (sensu Eukarya)	2e-32	RNA binding||nucleic acid binding||binding	binding	nucleic acid binding
XC-contig_245	Contig-245	Contig245	1	103	.	81.6	84	245	XCS-P06_A02.seq	84	Ind	0	0	0	0	ribosomal protein L27 [Bombyx mori] 33 2.2	2.2	gi|54609245	13	134	100	10	122	3	FOR	RIBOSOMAL L27 BOMBYX MORI SPODOPTERA FRUGIPERDA PLUTELLA XYLOSTELLA CANIS FAMILIARIS ANOPHELES GAMBIAE STR. PEST PREDICTED SIMILAR TO PAN TROGLODYTES MUSCULUS SAPIENS RATTUS NORVEGICUS GALLUS UNNAMED PRODUCT TAURUS CYTOSOLIC VALIDATED RAT CERVUS NIPPON RL27_MOUSE DANIO RERIO RL27_BRARE HIPPOCAMPUS COMES RL27_HIPCM RPL27-PROV XENOPUS LAEVIS RPL27 BRANCHIOSTOMA BELCHERI ICTALURUS PUNCTATUS RL17_ICT…	Bombyx mori	ENSANGP00000028538 [Anopheles gambi	0.50	gi|57909449	13	136	92	10	124	3	1	FOR					60S ribosomal protein L27	h/ps
XC-contig_247	Contig-247	Contig247	1	208	.	67.3	189	247	XCS-P06_E03.seq	189	Cyt	0	0	1	0	similar to Drosophila melanogaster oh	2E-011	gi|38048239	39	83	82	47	45	3	FOR	SIMILAR TO DROSOPHILA MELANOGASTER OHO23B YAKUBA CG2986-PD ISOFORM D CG2986-PB CG2986-PA CG2986-PC RIBOSOMAL S21 ANOPHELES GAMBIAE STR. PEST BOMBYX MORI SPODOPTERA FRUGIPERDA PLUTELLA XYLOSTELLA PSEUDOOBSCURA CERATITIS CAPITATA RPS21-PROV XENOPUS LAEVIS RPS21 PREDICTED 40S GALLUS HOMO SAPIENS CYTOSOLIC HUMAN RS21_HUMAN RS21_PIG PAN TROGLODYTES RATTUS NORVEGICUS VALIDATED RAT RS21_RAT MUS MUSCULUS…	Drosophila melanogaster	ribosomal protein S21 [Drosophila mel	2E-012	gi|3336844	39	83	82	47	45	3	1	FOR					40S ribosomal protein S21	h/ps	embryonic development (sensu Animalia) - larval development (sensu Nematoda) - growth - physiological process - reproduction	2e-07	structural constituent of ribosome||structural molecule activity	structural molecule activity	structural constituent of ribosome
XC-contig_252	Contig-252	Contig252	1	254	.	68.9	235	252	XCS-P06_H09.seq	235	Cyt	0	0	1	0	similar to 60S ribosomal protein L7	5E-008	gi|48105889	29	268	89	11	240	3	FOR	SIMILAR TO 60S RIBOSOMAL L7A SURFEIT LOCUS 3 PLA-X POLYPEPTIDE APIS MELLIFERA PLA X DROSOPHILA PSEUDOOBSCURA MELANOGASTER RPL7A YAKUBA CG3314-PC ISOFORM C CG3314-PA CG3314-PD RL7A_DROME ARGOPECTEN IRRADIANS BOMBYX MORI CYTOSOLIC FRUIT FLY XENOPUS TROPICALIS LAEVIS RATTUS NORVEGICUS PREDICTED THYROID HORMONE RECEPTOR UNCOUPLING PAN TROGLODYTES MUS MUSCULUS GALLUS CHICKEN RL7A_CHICK RL7A_MOUSE MOUS…	Apis mellifera	GA17314-PA [Drosophila pseudoobscura] 51 2e-008	2E-008	gi|54643704	29	267	82	11	239	3	2	FOR					ribosomal protein L7a	h/ps	hermaphrodite genital morphogenesis - physiological process - reproduction	0.054
Proteasome machinery
XC-contig_91	Contig-91	Contig91	2	542	0.6	57.9		91	XCM-P07_H01.seq		Cyt	0	0	2	0	ubiquitin/ribosomal protein S30e fus	6E-043	gi|50284398	130	130	70	100	1	54	FOR	UBIQUITIN RIBOSOMAL S30E FUSION PAPILIO DARDANUS HYPOTHETICAL 17 LONOMIA OBLIQUA S30 BOMBYX MORI ANOPHELES GAMBIAE STR. PEST ISOFORM B DROSOPHILA MELANOGASTER PSEUDOOBSCURA SIMILAR TO YAKUBA SPODOPTERA FRUGIPERDA XENOPUS TROPICALIS DANIO RERIO LAEVIS HIPPOCAMPUS COMES ICTALURUS PUNCTATUS FINKEL-BISKIS-REILLY MURINE SARCOMA VIRUS FBR-MUSV UBIQUITOUSLY EXPRESSED FOX DERIVED BOS TAURUS UBIQUITIN-LIK…	Papilio dardanus	ubiquitin/ribosomal protein S30e fus	8E-044	gi|50284398	130	130	70	100	1	54	1	FOR				FR40-5 -> RFVNVVQGFGR 127 |FR40-5 -> RFVNVVQGFGR 128 ||	Ubiquitin-like/40S ribosomal S30 protein fusion	h/proteasome	positive regulation of growth rate	1e-24	structural constituent of ribosome||structural molecule activity	structural molecule activity	structural constituent of ribosome
XC-contig_102	Contig-102	Contig102	2	560	.	63.8	541	102	XCM-P08_C03.seq	544	Cyt	0	0	4	0	ubiquitin/S27Ae ribosomal protein [B	4E-080	gi|50344524	155	156	94	99	1	44	FOR	UBIQUITIN S27AE RIBOSOMAL BIPHYLLUS LUNATUS CARABUS GRANULATUS SIMILAR TO DROSOPHILA MELANOGASTER RPS27A YAKUBA CG5271-PA UQFFR7 S27A FRUIT FLY UBIQUITIN-HYBRID PRECURSOR HYBRID ANOPHELES GAMBIAE STR. PEST AEDES ALBOPICTUS UNKNOWN CULICOIDES SONORENSIS UQWO7A TOBACCO HORNWORM 9725 UNNAMED PRODUCT MANDUCA SEXTA ANTHERAEA YAMAMAI FUSION BRANCHIOSTOMA BELCHERI TSINGTAUNESE SPODOPTERA FRUGIPERDA AEGY…	Carabus granulatus	CG5271-PA [Drosophila melanogaster] 288 6e-078	6E-078	gi|17136574	155	156	91	99	1	44	1	FOR				FRD1-13 -> ECPGEACGA 133 |FRD1-13 -> ECPGEACGA 133 ||	Ubiquitin/40S ribosomal protein S27a fusion	h/proteasome	embryonic development (sensu Animalia) - reproduction	1e-36	structural constituent of ribosome||structural molecule activity	structural molecule activity	structural constituent of ribosome
XC-contig_116	Contig-116	Contig116	1	735	.	63.9		116	XCL-P01_A12.seq		Cyt	0	0	1	0	ENSANGP00000016798 [Anopheles gambiae	6E-061	gi|55235127	199	203	54	98	1	76	FOR	ANOPHELES GAMBIAE STR. PEST XENOPUS LAEVIS DANIO RERIO PREDICTED SIMILAR TO PROTEASOME SUBUNIT BETA TYPE 2 COMPONENT C7-I MACROPAIN MULTICATALYTIC ENDOPEPTIDASE COMPLEX CANIS FAMILIARIS C7 I HYPOTHETICAL TROPICALIS PROSOME RATTUS NORVEGICUS RC7-I SP. CHAIN RAT PSB2_RAT SUBUNIT=RC7-I RC7 HOMO SAPIENS HSC7-I CRYSTAL STRUCTURE MAMMALIAN 20S AT 2.75 A RESOLUTION HUMAN PSMB2 PSB2_HUMAN SUBUNIT=HSC7-I …	Anopheles gambiae str. PEST	ENSANGP00000016798 [Anopheles gambiae] 236 7e-062	7E-062	gi|31237290	199	212	54	94	8	76	1	FOR					20S proteasome, regulatory subunit beta type PSMB2/PRE1	h/proteasome	proteasome complex (sensu Eukarya)	7e-59	endopeptidase activity||peptidase activity||hydrolase activity||catalytic activity	catalytic activity	hydrolase activity
XC-contig_124	Contig-124	Contig124	1	971	0.4	63.4		124	XCL-P01_H05.seq		SIG	1	0	0	0	PREDICTED: similar to Proteasome su	1E-112	gi|55640605	246	246	78	100	1	98	FOR	PREDICTED SIMILAR TO PROTEASOME SUBUNIT ALPHA TYPE 6 IOTA CHAIN MACROPAIN MULTICATALYTIC ENDOPEPTIDASE COMPLEX PAN TROGLODYTES PROSOME RATTUS NORVEGICUS SAPIENS PROSOMAL P27K CRYSTAL STRUCTURE MAMMALIAN 20S AT 2.75 A RESOLUTION HUMAN PSA6_HUMAN MUS MUSCULUS UNNAMED PRODUCT Q9QUM9 PSA6_MOUSE ANOPHELES GAMBIAE STR. PEST UNKNOWN FOR MGC DANIO RERIO GALLUS XENOPUS LAEVIS TETRAODON NIGROVIRIDIS PSMA6-…	Homo sapiens	ENSANGP00000015960 [Anopheles gambiae] 398 e-110	1E-110	gi|31230444	246	259	77	95	14	98	1	FOR					20S proteasome, regulatory subunit alpha type PSMA6/SCL1	h/proteasome	embryonic development (sensu Animalia)	9e-79	endopeptidase activity||peptidase activity||hydrolase activity||catalytic activity	catalytic activity	hydrolase activity
XC-contig_210	Contig-210	Contig210	1	498	.	64.7	479	210	XCM-P08_G08.seq	479	Cyt	0	0	1	0	ubiquitin/S27Ae ribosomal protein [B	2E-070	gi|50344524	136	156	94	87	20	3	FOR	UBIQUITIN S27AE RIBOSOMAL BIPHYLLUS LUNATUS CARABUS GRANULATUS SIMILAR TO DROSOPHILA MELANOGASTER RPS27A YAKUBA CG5271-PA UQFFR7 S27A FRUIT FLY UBIQUITIN-HYBRID PRECURSOR HYBRID ANOPHELES GAMBIAE STR. PEST AEDES ALBOPICTUS UNKNOWN CULICOIDES SONORENSIS FUSION BRANCHIOSTOMA BELCHERI TSINGTAUNESE AEGYPTI UQWO7A TOBACCO HORNWORM 9725 UNNAMED PRODUCT MANDUCA SEXTA PAPILIO DARDANUS ANTHERAEA YAMAMAI S…	Carabus granulatus	ubiquitin/S27Ae ribosomal protein [C	3E-071	gi|50344522	136	156	94	87	20	3	1	FOR				FRD1-13 -> ECPGEACGA 100 ||	Ubiquitin/40S ribosomal protein S27a fusion	h/proteasome	embryonic development (sensu Animalia) - reproduction	3e-26	structural constituent of ribosome||structural molecule activity	structural molecule activity	structural constituent of ribosome
Protein modification machinery
XC-contig_93	Contig-93	Contig93	2	792	.	68.8		93	XCL-P04_A10.seq		Cyt	0	0	2	0	similar to ENSANGP00000015014 [Apis	4E-041	gi|48102645	147	157	57	94	3	124	FOR	SIMILAR TO MELLIFERA ANOPHELES GAMBIAE STR. PEST DROSOPHILA PSEUDOOBSCURA CG7048-PA MELANOGASTER Q9VCZ8 PFD5_DROME PROBABLE PREFOLDIN SUBUNIT 5 UNNAMED PRODUCT TETRAODON NIGROVIRIDIS BOS TAURUS Q8HYI9 PFD5_BOVIN PREDICTED C-MYC BINDING MM-1 MYC MODULATOR 1 EIG-1 CANIS FAMILIARIS C MM EIG ISOFORM 2 MUS MUSCULUS PFD5_MOUSE ALPHA HOMO SAPIENS PFD5_HUMAN PAN TROGLODYTES SYNTHETIC CONSTRUCT HYPOTHETIC…	Apis mellifera	similar to ENSANGP00000015014 [Apis	5E-042	gi|48102645	147	157	57	94	3	124	1	FOR					Molecular chaperone Prefoldin, subunit 5	h/pm	transcription corepressor activity - regulation of transcription, DNA-dependent - nucleus	1e-28	transcription corepressor activity||transcription cofactor activity||transcription regulator activity	transcription regulator activity	transcription cofactor activity
XC-contig_126	Contig-126	Contig126	1	776	4.3	60.3		126	XCL-P02_C02.seq		Cyt	0	0	2	0	ENSANGP00000026077 [Anopheles gambiae	6E-068	gi|55234248	197	596	65	33	320	3	FOR	ANOPHELES GAMBIAE STR. PEST DROSOPHILA PSEUDOOBSCURA CG6988-PA ISOFORM A MELANOGASTER PDI_DROME DISULFIDE-ISOMERASE PRECURSOR PDI DISULFIDE ISOMERASE BOMBYX MORI PREDICTED SIMILAR TO EC CHICKEN GALLUS COGNIN PROLYL-4-HYDROXYLASE PROLYL 4-HYDROXYLASE HYDROXYLASE ISCHSS PDIA1_CHICK BETA SUBUNIT CELLULAR THYROID HORMONE BINDING RETINA R-COGNIN 4 R RABBIT PDIA1_RABIT P55 MULTIFUNCTIONAL XENOPUS LAEVI…	Anopheles gambiae str. PEST	ENSANGP00000011666 [Anopheles gambiae] 258 7e-069	7E-069	gi|31239469	197	654	65	30	320	3	3	FOR					Protein disulfide-isomerase	h/pm	endoplasmic reticulum	9e-67	protein disulfide isomerase activity||intramolecular oxidoreductase activity\, transposing S-S bonds||intramolecular oxidoreductase activity||isomerase activity||catalytic activity	catalytic activity	isomerase activity
XC-contig_130	Contig-130	Contig130	1	607	0.2	70	588	130	XCL-P02_D09.seq	588	Cyt	0	0	1	0	CG10635-PA [Drosophila melanogaster	7E-036	gi|24658314	126	138	60	91	13	109	FOR	DROSOPHILA MELANOGASTER Q9VRL3 PFD4_DROME PROBABLE PREFOLDIN SUBUNIT 4 PSEUDOOBSCURA ANOPHELES GAMBIAE STR. PEST SIMILAR TO CG8378-PA MELLIFERA PREDICTED GALLUS HYPOTHETICAL TROGLODYTES HOMO SAPIENS PFDN4 Q9NQP4 PFD4_HUMAN C-1 C 1 CANIS FAMILIARIS MUS MUSCULUS UNNAMED PRODUCT TETRAODON NIGROVIRIDIS PAN UNKNOWN SCHISTOSOMA JAPONICUM GIBBERELLA ZEAE PH-1 COMPLEX COMPONENT GIM3-LIKE EPICHLOE FESTUCA…	Drosophila melanogaster	CG10635-PA [Drosophila melanogaster] 152 9e-037	9E-037	gi|7295467	126	138	60	91	13	109	1	FOR					Molecular chaperone Prefoldin, subunit 4	h/pm	co-chaperonin activity - 'de novo' protein folding - prefoldin complex	4e-37	co-chaperonin activity||obsolete molecular function	obsolete molecular function	co-chaperonin activity
XC-contig_233	Contig-233	Contig233	1	636	.	64.5	617	233	XCM-P10_G04.seq	617	Ind	0	0	0	0	glutathione S-transferase [Anopheles ga	4E-050	gi|159587	175	218	53	80	44	12	FOR	GLUTATHIONE S-TRANSFERASE ANOPHELES GAMBIAE GST_ANOGA GST CLASS-SIGMA S TRANSFERASE CLASS SIGMA ALLERGEN BLA G 5 BLATTELLA GERMANICA GST1_BLAGE MAJOR CG8938-PA ISOFORM A DROSOPHILA MELANOGASTER CG8938-PB CHAIN CRYSTAL STRUCTURE S- TRANSFERASE-2 COMPLEX WITH GST1_DROME S1 1 2 GST_MUSDO GLUTATHIONE-S-TRANSFERASE STR. PEST PSEUDOOBSCURA S1-2 S-TRANSFERASE-LIKE TOXOPTERA CITRICIDA TRANSFERASE-LIKE LI…	Anopheles gambiae	ENSANGP00000023017 [Anopheles gambiae] 202 7e-052	7E-052	gi|31205195	175	211	54	83	37	12	1	FOR					Glutathione S-transferase	h/pm	glutathione transferase activity - glutathione peroxidase activity - metabolism - cellular_component unknown	1e-49	glutathione transferase activity||transferase activity\, transferring alkyl or aryl (other than methyl) groups||transferase activity||catalytic activity	catalytic activity	transferase activity
XC-contig_235	Contig-235	Contig235	1	308	.	66.6	289	235	XCM-P10_H05.seq	289	Ind	0	0	0	0	similar to ENSANGP00000012664 [Apis	2E-018	gi|48109905	58	98	74	59	38	3	FOR	SIMILAR TO MELLIFERA DROSOPHILA PSEUDOOBSCURA CG7975-PA MELANOGASTER GLUTAREDOXIN-1 GLUTAREDOXIN 1 ANOPHELES GAMBIAE STR. PEST CG6852-PA DANIO RERIO UNNAMED PRODUCT TETRAODON NIGROVIRIDIS PREDICTED 2 ISOFORM CGI-133 GALLUS CGI 133 APHELENCHUS AVENAE ARABIDOPSIS THALIANA PUTATIVE PROBABLE IMPORTED HYPOTHETICAL CAENORHABDITIS BRIGGSAE POTENTIAL CANDIDA ALBICANS TXNRD3 POPULUS TREMULA X TREMULOIDES …	Apis mellifera	GA20735-PA [Drosophila pseudoobscura] 83 2e-016	2E-016	gi|54636851	58	116	67	50	55	3	1	FOR					Glutaredoxin and related proteins	h/pm	arsenate reductase (glutaredoxin) activity - electron donor activity - glutathione disulfide oxidoreductase activity - thiol-disulfide exchange intermediate activity - protein thiol-disulfide exchange - glutathione metabolism - apoptosis - redox signal response - response to temperature - response to pH - regulation of signal transduction - response to organic substance - cell differentiation - r…	1e-09	arsenate reductase (glutaredoxin) activity||oxidoreductase activity\, acting on phosphorus or arsenic in donors\, with disulfide as acceptor||oxidoreductase activity\, acting on phosphorus or arsenic in donors||oxidoreductase activity||catalytic activity	catalytic activity	oxidoreductase activity
Protein export machinery
XC-contig_160	Contig-160	Contig160	1	975	0.1	65.2	956	160	XCL-P11_C02.seq	956	Ind	0	0	0	0	CG8055-PA [Drosophila melanogaster]	2E-084	gi|28573949	228	226	73	101	1	150	FOR	CG8055-PA DROSOPHILA MELANOGASTER ANOPHELES GAMBIAE STR. PEST PSEUDOOBSCURA DANIO RERIO XENOPUS LAEVIS TROPICALIS KOG1656-LIKE ORNITHODOROS MOUBATA HYPOTHETICAL GALLUS SIMILAR TO RIKEN CDNA MUSCULUS CTH8_MOUSE HOMOLOG SNF7-2 SAPIENS HOMOLOGUE ASSOCIATED WITH ALIX 1 CTH8_HUMAN PREDICTED CANIS FAMILIARIS RATTUS NORVEGICUS UNNAMED PRODUCT TETRAODON NIGROVIRIDIS CDA04 HOMO 2 SNF7-1 SHA2_HUMAN SNF7 HS…	Drosophila melanogaster	GH13992p [Drosophila melanogaster] 315 2e-085	2E-085	gi|17861598	228	226	73	101	1	150	1	FOR					Protein involved in glucose derepression and pre-vacuolar endosome protein sorting	h/pe	post-embryonic body morphogenesis - embryonic development (sensu Animalia) - larval development (sensu Nematoda) - growth - physiological process - locomotion	6e-64	molecular_function unknown	molecular_function unknown
XC-contig_201	Contig-201	Contig201	1	446	0.4	68.2		201	XCM-P08_C11.seq		Ind	0	0	0	0	similar to Drosophila melanogaster CG	3E-042	gi|38048671	84	90	97	93	5	3	FOR	SIMILAR TO DROSOPHILA MELANOGASTER YAKUBA RECEPTOR ASSOCIATED BRANCHIOSTOMA BELCHERI TSINGTAUNESE GABARAP AEDES AEGYPTI ANOPHELES GAMBIAE STR. PEST GAMMA-AMINOBUTYRIC ACID RESEPTOR MUS MUSCULUS RATTUS NORVEGICUS RECEPTOR-ASSOCIATED HOMO SAPIENS CEREBELLUAR GABA-A ORYCTOLAGUS CUNICULUS HYPOTHETICAL XENOPUS TROPICALIS Q9DCD6 GBAP_MOUSE GBAP_RABIT CHAIN SOLUTION STRUCTURE BACKBONE DYNAMICS GABAA LAE…	Drosophila yakuba	LD05816p [Drosophila melanogaster] 171 6e-043	6E-043	gi|21483378	84	121	97	69	33	3	1	FOR					Microtubule-associated anchor protein	h/pe	Golgi apparatus - lysosome - actin cytoskeleton - smooth endoplasmic reticulum - microtubule associated complex - protein binding - microtubule binding - microtubule cytoskeleton organization and biogenesis	1e-41	protein binding||binding	binding	protein binding
XC-contig_205	Contig-205	Contig205	1	643	.	68.4	624	205	XCM-P08_E08.seq	624	Ind	0	0	0	0	similar to GTP-binding nuclear prot	1E-046	gi|48097366	95	215	93	44	121	2	FOR	SIMILAR TO GTP-BINDING NUCLEAR RAN1 APIS MELLIFERA GTP BINDING ANOPHELES GAMBIAE STR. PEST DROSOPHILA PSEUDOOBSCURA CHIRONOMUS TENTANS CG1404-PB ISOFORM B MELANOGASTER CG1404-PA RAN10A RAN_DROME RAN SALMO SALAR Q9YGC0 RAN_SALSA GTPASE RAN_XENLA RAS-LIKE TC4 XENOPUS LAEVIS RAS LIKE RAN-1-PROV 1-PROV PROV GALLUS CHICKEN RAN_CHICK RAS-RELATED HOMO SAPIENS RATTUS NORVEGICUS MEMBER ONCOGENE FAMILY CAN…	Apis mellifera	similar to GTP-binding nuclear prot	2E-047	gi|48097366	95	215	93	44	121	2	1	FOR					GTPase Ran/TC4/GSP1 (nuclear protein transport pathway), small G protein superfamily	h/pe	embryonic development (sensu Animalia) - larval development (sensu Nematoda) - physiological process - reproduction - locomotory behavior	2e-38	GTPase activity||hydrolase activity\, acting on acid anhydrides\, in phosphorus-containing anhydrides||hydrolase activity\, acting on acid anhydrides||hydrolase activity||catalytic activity	catalytic activity	hydrolase activity
XC-contig_250	Contig-250	Contig250	1	1029	3.6	67		250	XCS-P06_G11.seq		Cyt	0	0	1	0	ENSANGP00000012108 [Anopheles gambiae	7E-075	gi|55246829	166	212	81	78	2	55	FOR	ANOPHELES GAMBIAE STR. PEST DROSOPHILA PSEUDOOBSCURA CG5183-PC ISOFORM C MELANOGASTER CG5183-PB CG5183-PA LUMEN RETAINING RECEPTOR ERD2_DROME LUMEM 2 SIMILAR TO KDEL LYS-ASP-GLU-LEU ENDOPLASMIC RETICULUM RETENTION RATTUS NORVEGICUS LYS ASP-GLU-LEU ASP GLU-LEU GLU LEU UNKNOWN FOR MGC MUS MUSCULUS XENOPUS LAEVIS PUTATIVE ERD22_RAT UNNAMED PRODUCT HYPOTHETICAL GALLUS HOMO SAPIENS ERD22_HUMAN ERD2-LI…	Anopheles gambiae str. PEST	ENSANGP00000012108 [Anopheles gambiae] 284 3e-076	3E-076	gi|31196307	168	223	81	75	11	49	1	FOR					ER lumen protein retaining receptor	h/pe	KDEL sequence binding - intracellular protein transport - endoplasmic reticulum - Golgi apparatus - integral to membrane	1e-72	KDEL sequence binding||ER retention sequence binding||signal sequence binding||peptide binding||binding	binding	peptide binding
Oxidant metabolism
XC-contig_118	Contig-118	Contig118	1	713	1.5	58.1		118	XCL-P01_C01.seq		Ind	0	0	0	0	Cu/Zn SOD [Bombyx mori] >gnl|BL_ORD_I	4E-061	gi|40949813	153	154	73	99	1	129	FOR	BOMBYX MORI SODC_BOMMO SUPEROXIDE DISMUTASE CU-ZN ANOPHELES GAMBIAE STR. PEST MUSCA DOMESTICA 1 LASIUS NIGER CU ZN SODC_CERCA MEDITERRANEAN FRUIT FLY ZN-SUPEROXIDE SODC_CHYAM CHYMOMYZA AMOENA SODC_DROVI 9205 DROSOPHILA VIRILIS WILLISTONI SODC_DROWI APIS MELLIFERA LIGUSTICA PLUTELLA XYLOSTELLA CRASSOSTREA GIGAS GRYLLOTALPA ORIENTALIS TEISSIERI YAKUBA ORENA MYTILUS EDULIS 8647 MELANOGASTER PSEUDOOB…	Cu-Zn	Cu/Zn SOD [Bombyx mori] 236 5e-062	5E-062	gi|40949813	153	154	73	99	1	129	1	FOR					Cu2+/Zn2+ superoxide dismutase SOD1	h/ox	cytoplasm - mitochondrion - copper, zinc superoxide dismutase activity - response to oxidative stress - removal of superoxide radicals - DNA fragmentation - activation of MAPK	7e-52	copper\, zinc superoxide dismutase activity||superoxide dismutase activity||oxidoreductase activity\, acting on superoxide radicals as acceptor||oxidoreductase activity||catalytic activity	catalytic activity	oxidoreductase activity
Nuclear machinery
XC-contig_222	Contig-222	Contig222	1	816	2.9	60.3		222	XCM-P09_H01.seq		Cyt	0	0	1	0	similar to Sld5 [Apis mellifera] 177 4e-043	4E-043	gi|48143005	162	219	53	74	50	254	FOR	SIMILAR TO SLD5 APIS MELLIFERA RIKEN CDNA RATTUS NORVEGICUS DROSOPHILA MELANOGASTER MUSCULUS UNNAMED PRODUCT PSEUDOOBSCURA PREDICTED HYPOTHETICAL CANIS FAMILIARIS DANIO RERIO SAPIENS TETRAODON NIGROVIRIDIS XENOPUS LAEVIS TROPICALIS ANOPHELES GAMBIAE STR. PEST CAENORHABDITIS BRIGGSAE ARABIDOPSIS THALIANA REPLICATION PROTEIN-RELATED RELATED CRYPTOCOCCUS NEOFORMANS VAR. CANDIDA GLABRATA SPBP4H10.21C…	Apis mellifera	similar to Sld5 [Apis mellifera] 177 5e-044	5E-044	gi|48143005	162	219	53	74	50	254	1	FOR					Predicted alpha-helical protein, potentially involved in replication/repair	h/nr	GINS complex - DNA-dependent DNA replication - DNA binding	2e-07	DNA binding||nucleic acid binding||binding	binding	nucleic acid binding
Extracellular matrix proteins
XC-contig_185	Contig-185	Contig185	1	563	.	65	544	185	XCM-P07_D09.seq	544	SIG	1	0	0	0	GA15602-PA [Drosophila pseudoobscura] 177 1e-043	1E-043	gi|54636022	116	196	75	59	68	110	FOR	DROSOPHILA PSEUDOOBSCURA CUTICLE BOMBYX MORI MELANOGASTER ANOPHELES GAMBIAE STR. PEST CUD8_SCHGR ENDOCUTICLE STRUCTURAL GLYCOPROTEIN SGABD-8 ENDOCUTICULAR DESERT LOCUST SGABD 8 CUD4_LOCMI ABD-4 MIGRATORY ABD 4 CG8505-PA CUD4_SCHGR SGABD-4 SIMILAR TO MELLIFERA CUD2_SCHGR SGABD-2 2 SGABD-1 APIS 1 LARVAL 12.6 APRIONA GERMARI ISOFORM A B	Drosophila pseudoobscura	ENSANGP00000014758 [Anopheles gambiae] 182 7e-046	7E-046	gi|31234079	127	135	70	94	6	107	1	FOR					cuticle protein	h/ex matrix	extracellular - structural constituent of larval cuticle (sensu Insecta) - larval cuticle biosynthesis (sensu Insecta)	7e-14	structural constituent of larval cuticle (sensu Insecta)||structural constituent of cuticle (sensu Insecta)||structural constituent of cuticle||structural molecule activity	structural molecule activity	structural constituent of cuticle
Energy metabolismn
XC-contig_64	Contig-64	Contig64	4	802	1.5	74.1	783	64	XCL-P01_D07.seq	230	Cyt	0	0	3	0	cytochrome c oxidase subunit III [O	1E-077	gi|18314310	117	263	69	44	143	6	FOR	CYTOCHROME C OXIDASE SUBUNIT III OSTRINIA FURNACALIS NUBILALIS PHILAENUS SPUMARIUS BOMBYX MORI OXYDASE BACTROCERA OLEAE CULICOIDES SONORENSIS 3 MANDARINA SAMIA CYNTHIA RICINI CERATITIS CAPITATA AEDES ALBOPICTUS CALLINECTES SAPIDUS PORTUNUS TRITUBERCULATUS CYTOCHROME-C COCHLIOMYIA HOMINIVORAX ANOPHELES QUADRIMACULATUS A COX3_ANOQU POLYPEPTIDE EC CHAIN MITOCHONDRION SUBUNIT=3 PANULIRUS JAPONICUS CH…	Ostrinia furnacalis	cytochrome c oxidase subuni	1E-078	gi|18252687	117	263	69	44	143	46	2	FOR					Cytochrome oxidase subunit III and related proteins	h/em	cytochrome-c oxidase activity - mitochondrial electron transport, cytochrome c to oxygen	2e-64	cytochrome-c oxidase activity||hydrogen ion transporter activity||monovalent inorganic cation transporter activity||cation transporter activity||ion transporter activity||transporter activity	transporter activity	ion transporter activity
XC-contig_104	Contig-104	Contig104	2	406	0.5	80.3	387	104	XCM-P08_F03.seq	315	Cyt	0	0	1	0	NADH dehydrogenase subunit 4 [Bactroc	3E-031	gi|33114279	114	446	57	26	333	4	FOR	DEHYDROGENASE SUBUNIT 4 BACTROCERA OLEAE PERGA CONDEI DROSOPHILA MELANOGASTER NADH2 UBIQUINONE EC CHAIN FRUIT FLY MITOCHONDRION NU4M_DROME NADH-UBIQUINONE OXIDOREDUCTASE NADH SIMULANS SECHELLIA MAURITIANA CERATITIS CAPITATA NU4M_CERCA YAKUBA NU4M_DROYA NIVEIFRONS CHRYSOMYA PUTORIA PERIPLANETA FULIGINOSA NASUTA F J NEONASUTA ALBOMICANS PULAUA PALLIDIFRONS KOHKOA KEPULAUANA	Bactrocera oleae	NADH dehydrogenase subunit 4 [Bactroc	3E-032	gi|33114265	114	446	57	26	333	4	2	FOR					NADH dehydrogenase, subunit 4 - truncated clone	h/em	NADH dehydrogenase (ubiquinone) activity - mitochondrial electron transport, NADH to ubiquinone - respiratory chain complex I (sensu Eukarya)	2e-09	NADH dehydrogenase (ubiquinone) activity||sodium ion transporter activity||metal ion transporter activity||ion transporter activity||transporter activity	transporter activity	ion transporter activity
XC-contig_123	Contig-123	Contig123	1	425	0.2	75.5	406	123	XCL-P01_G10.seq	406	Ind	0	0	0	0	Cytochrome c oxidase polypeptide	6E-053	gi|231857	130	227	77	57	97	3	FOR	COX2_CTEFE CYTOCHROME C OXIDASE POLYPEPTIDE II CYTOCHROME-C EC CHAIN CAT FLEA MITOCHONDRION SUBUNIT 2 PARAPSYLLUS MAGELLANICUS LARGIFICUS MEGARTHROGLOSSUS DIVISUS AGRIOGLYPTA EURYTUSALIS MALARAEUS SINOMUS PULEX IRRITANS YPONOMEUTA YANAGAWANUS SEDELLUS PLUMBELLUS HYSTRICHOPSYLLA TALPAE CATALLAGIA SP. TRAUBELLA GRUNDMANNI EUHYPONOMEUTOIDES TRACHYDELTUS MEGABOTHRIS CALCARIFER HEMILEUCA L6 MERINGIS H…		cytochrome oxidase subunit 2 [Parapsy	1E-053	gi|21541491	130	189	76	69	60	3	1	FOR					Cytochrome c oxidase, subunit II, and related proteins	h/em	cytochrome-c oxidase activity - mitochondrial electron transport, cytochrome c to oxygen	6e-36	cytochrome-c oxidase activity||hydrogen ion transporter activity||monovalent inorganic cation transporter activity||cation transporter activity||ion transporter activity||transporter activity	transporter activity	ion transporter activity
XC-contig_127	Contig-127	Contig127	1	945	0.6	65.9	926	127	XCL-P02_C05.seq	926	Ind	0	0	0	0	CG3351-PA [Drosophila melanogaster]	2E-075	gi|17737961	196	196	69	100	1	265	FOR	CG3351-PA DROSOPHILA MELANOGASTER Q9VFJ2 RM11_DROME RIBOSOMAL L11 MITOCHONDRIAL PRECURSOR L11MT ANOPHELES GAMBIAE STR. PEST PSEUDOOBSCURA XENOPUS LAEVIS HYPOTHETICAL CAENORHABDITIS BRIGGSAE DANIO RERIO ELEGANS HOMOLOG RM11_CAEEL PROBABLE 39S PREDICTED SIMILAR TO MRP-L11 CGI-113 TROGLODYTES ISOFORM A HOMO SAPIENS RM11_HUMAN CANIS FAMILIARIS MRP CGI 113 RATTUS NORVEGICUS MUS MUSCULUS Q9CQF0 RM11_MO…	Drosophila melanogaster	ENSANGP00000015385 [Anopheles gambiae] 285 1e-076	1E-076	gi|31207341	197	207	69	95	11	262	1	FOR					Mitochondrial/chloroplast ribosomal protein L11	h/em	mitochondrion - embryonic development (sensu Animalia) - positive regulation of growth rate - larval development (sensu Nematoda) - growth	9e-44	RNA binding||nucleic acid binding||binding	binding	nucleic acid binding
XC-contig_132	Contig-132	Contig132	1	298	0.7	87.6	279	132	XCL-P02_E12.seq	279	Cyt	0	0	1	0	NADH dehydrogenase subunit 6 [Droso	1E-009	gi|45332840	76	174	47	44	97	26	FOR	DEHYDROGENASE SUBUNIT 6 DROSOPHILA SIMULANS SECHELLIA NU6M_DROYA NADH-UBIQUINONE OXIDOREDUCTASE CHAIN UBIQUINONE YAKUBA NADH2 FRUIT FLY MITOCHONDRION DERMATOBIA HOMINIS COCHLIOMYIA HOMINIVORAX MAURITIANA MELANOGASTER UNKNOWN NU6M_DROME EC CHRYSOMYA PUTORIA CERATITIS CAPITATA NU6M_CERCA SAMIA CYNTHIA RICINI NU6M_ANOAL NADH ANOPHELES QUADRIMACULATUS A NU6M_ANOQU SUBUNIT=6	Drosophila simulans	NADH dehydrogenase subunit 6 [Drosophi	2E-010	gi|8573439	76	174	47	44	97	26	1	FOR					NADH dehydrogenase subunit 6	h/em
XC-contig_138	Contig-138	Contig138	1	367	.	81.7	348	138	XCL-P02_H09.seq	348	Ind	0	0	0	0	NADH dehydrogenase subunit 3 [Orthet	2E-028	gi|50511293	113	117	58	97	3	6	FOR	DEHYDROGENASE SUBUNIT 3 ORTHETRUM TRIANGULARE MELANIA DROSOPHILA SECHELLIA SIMULANS MELANOGASTER NU3M_DROME NADH-UBIQUINONE OXIDOREDUCTASE CHAIN NADH2 UBIQUINONE EC FRUIT FLY MITOCHONDRION DERMATOBIA HOMINIS CHRYSOMYA PUTORIA MAURITIANA COCHLIOMYIA HOMINIVORAX AEDES ALBOPICTUS NU3M_DROYA YAKUBA UNNAMED PRODUCT ANOPHELES GAMBIAE AFRICAN MALARIA MOSQUITO NU3M_ANOGA BACTROCERA OLEAE SUBOBSCURA NU3M_…	Orthetrum triangulare melania	NADH dehydrogenase subunit 3 [Orthet	1E-029	gi|50511293	113	117	58	97	3	6	1	FOR					NADH dehydrogenase subunit 3 and related proteins	h/em	NADH dehydrogenase (ubiquinone) activity - mitochondrial electron transport, NADH to ubiquinone - respiratory chain complex I (sensu Eukarya)	1e-17	NADH dehydrogenase (ubiquinone) activity||sodium ion transporter activity||metal ion transporter activity||ion transporter activity||transporter activity	transporter activity	ion transporter activity
XC-contig_146	Contig-146	Contig146	1	447	.	64.4	428	146	XCL-P04_D04.seq	428	SIG	1	0	0	0	similar to Drosophila melanogaster CG	2E-030	gi|38048329	39	99	87	39	61	79	FOR	SIMILAR TO DROSOPHILA MELANOGASTER YAKUBA CG6105-PA PSEUDOOBSCURA ANOPHELES GAMBIAE STR. PEST H+-TRANSPORTING TWO-SECTOR ATPASE EC CHAIN G BOVINE ATPN_BOVIN ATP SYNTHASE MITOCHONDRIAL SUBUNIT H+ TRANSPORTING TWO SECTOR F1FO-ATP COMPLEX FO MEMBRANE DOMAIN BOS TAURUS F1FO RATTUS NORVEGICUS UNNAMED PRODUCT TETRAODON NIGROVIRIDIS CG7211-PA UNKNOWN FOR MGC DANIO RERIO XENOPUS LAEVIS ATP5L HOMO SAPIENS…	Drosophila melanogaster	RH28372p [Drosophila melanogaster] 79 3e-031	3E-031	gi|17944553	39	99	87	39	61	79	2	FOR					Mitochondrial F1F0-ATP synthase, subunit g/ATP20	h/em	mitochondrion	3e-09
XC-contig_147	Contig-147	Contig147	1	612	0.2	67.3	593	147	XCL-P04_D05.seq	593	Cyt	0	0	1	0	porin [Anopheles gambiae] >gnl|BL_ORD	6E-048	gi|19697919	124	282	70	44	159	13	FOR	PORIN ANOPHELES GAMBIAE CG6647-PB ISOFORM B DROSOPHILA MELANOGASTER CG6647-PA VOLTAGE DEPENDENT ANION-SELECTIVE CHANNEL MITOCHONDRIAL TRANSCRIPT 1 2 PORI_DROME VOLTAGE-DEPENDENT DMVDAC ANION SELECTIVE PSEUDOOBSCURA PUTATIVE HOMALODISCA COAGULATA GILLICHTHYS MIRABILIS HYPOTHETICAL DANIO RERIO UNKNOWN FOR MGC UNNAMED PRODUCT TETRAODON NIGROVIRIDIS GEKBS201P GEKKO JAPONICUS XENOPUS LAEVIS POR2_XENLA…	Anopheles gambiae str. PEST	ENSANGP00000015798 [Anopheles gambiae] 192 8e-049	8E-049	gi|31233782	124	351	70	35	228	13	1	FOR					porin	h/em	mitochondrial outer membrane	5e-48	voltage-dependent anion channel porin activity||porin activity||channel or pore class transporter activity||transporter activity	transporter activity	channel or pore class transporter activity
XC-contig_151	Contig-151	Contig151	1	1218	2.1	63.1	1199	151	XCL-P04_F01.seq	1199	Cyt	0	0	1	0	ENSANGP00000009305 [Anopheles gambiae	1E-085	gi|55245246	198	344	70	58	11	266	FOR	ANOPHELES GAMBIAE STR. PEST CG8026-PA ISOFORM A DROSOPHILA MELANOGASTER CG8026-PB B PSEUDOOBSCURA UNNAMED PRODUCT TETRAODON NIGROVIRIDIS HYPOTHETICAL GALLUS DANIO RERIO XENOPUS LAEVIS Q8BMG8 MFTC_MOUSE MITOCHONDRIAL FOLATE TRANSPORTER CARRIER MUS MUSCULUS CRICETULUS GRISEUS SIMILAR TO MELLIFERA HOMO SAPIENS MFTC_HUMAN RATTUS NORVEGICUS MACACA FASCICULARIS MFTC_MACFA PREDICTED CANIS FAMILIARIS PAR…	Anopheles gambiae str. PEST	ENSANGP00000009305 [Anopheles gambiae	1E-086	gi|55245246	198	344	70	58	11	266	3	FOR					Mitochondrial FAD carrier protein	h/em	mitochondrial inner membrane - binding - transport	2e-62	binding	binding
XC-contig_161	Contig-161	Contig161	1	988	2.6	57.6		161	XCL-P11_C03.seq		Cyt	0	0	2	0	CG7176-PG, isoform G [Drosophila me	1E-128	gi|28574947	282	450	78	63	45	73	FOR	CG7176-PG ISOFORM G DROSOPHILA MELANOGASTER CG7176-PB CG7176-PF F CG7176-PE CG7176-PA CG7176-PD D CG7176-PC C PSEUDOOBSCURA ANOPHELES GAMBIAE STR. PEST IDHC_MICME ISOCITRATE DEHYDROGENASE NADP CYTOPLASMIC OXALOSUCCINATE DECARBOXYLASE IDH NADP+-SPECIFIC ICDH IDP CYTOSOLIC NADP-DEPENDENT MICROTUS MEXICANUS NADP+ SPECIFIC DEPENDENT IDHC_MICOH OCHROGASTER 1 SOLUBLE RATTUS NORVEGICUS IDHC_RAT RAT BOS …	Drosophila melanogaster	CG7176-PD, isoform D [Drosophila mela	1E-129	gi|23093898	282	437	78	65	32	73	1	FOR			XC-3 -> AKkYSDcVKkNDQ 19		NADP-dependent isocitrate dehydrogenase	h/em	isocitrate dehydrogenase (NADP+) activity - isocitrate metabolism - cytosol - carbohydrate metabolism	0	isocitrate dehydrogenase (NADP+) activity||isocitrate dehydrogenase activity||oxidoreductase activity\, acting on the CH-OH group of donors\, NAD or NADP as acceptor||oxidoreductase activity\, acting on CH-OH group of donors||oxidoreductase activity||catalytic activity	catalytic activity	oxidoreductase activity
XC-contig_178	Contig-178	Contig178	1	715	0.1	68.1		178	XCL-P12_H12.seq		Cyt	0	0	1	0	CG10603-PA [Drosophila melanogaster	3E-079	gi|24585068	174	178	72	98	5	60	FOR	DROSOPHILA MELANOGASTER RM13_DROME RIBOSOMAL L13 MITOCHONDRIAL L13MT PSEUDOOBSCURA ANOPHELES GAMBIAE STR. PEST SIMILAR TO MELLIFERA PREDICTED GALLUS MUS MUSCULUS RM13_MOUSE MRP-L13 UNNAMED PRODUCT MRP HOMO SAPIENS Q9BYD1 RM13_HUMAN RATTUS NORVEGICUS CANIS FAMILIARIS MRPL13 PAN TROGLODYTES XENOPUS LAEVIS HYPOTHETICAL CAENORHABDITIS BRIGGSAE ELEGANS 24.2 KD TETRAODON NIGROVIRIDIS PARTIAL ISOFORM A …	Drosophila melanogaster	CG10603-PA [Drosophila melanogaster] 296 4e-080	4E-080	gi|22946784	174	178	72	98	5	60	1	FOR					Mitochondrial/chloroplast ribosomal protein L13	h/em	structural constituent of ribosome - mitochondrial large ribosomal subunit - protein biosynthesis	2e-80	structural constituent of ribosome||structural molecule activity	structural molecule activity	structural constituent of ribosome
XC-contig_186	Contig-186	Contig186	1	396	.	69.9	377	186	XCM-P07_D10.seq	377	Anch	0	1	0	0	GA13018-PA [Drosophila pseudoobscura] 56 2e-007	2E-007	gi|54635804	46	57	52	81	8	122	FOR	DROSOPHILA PSEUDOOBSCURA UNNAMED PRODUCT TETRAODON NIGROVIRIDIS SIMILAR TO MELANOGASTER YAKUBA UBIQUINOL-CYTOCHROME C REDUCTASE 6.4KDA SUBUNIT HOMO SAPIENS UCRY_HUMAN COMPLEX 6.4 KDA III XI SMALLEST UBIQUINOL CYTOCHROME MUS MUSCULUS Q9CPX8 UCRY_MOUSE HYPOTHETICAL PONGO PYGMAEUS 6.4KD BOS TAURUS UCRY_BOVIN CHAIN CRYSTAL STRUCTURE MITOCHONDRIAL BC1 IN WITH ANTIMYCIN A1 COMPLEXED 2-NONYL-4-HYDROXYQU…	Drosophila pseudoobscura	GA13018-PA [Drosophila pseudoobscura] 56 3e-008	3E-008	gi|54635804	46	57	52	81	8	122	1	FOR					Ubiquinol-cytochrome c reductase, 6.4kDa subunit	h/em	electron transporter activity - energy pathways - ubiquinol-cytochrome-c reductase complex (sensu Eukarya)	2e-07	electron transporter activity||transporter activity	transporter activity	electron transporter activity
XC-contig_191	Contig-191	Contig191	1	616	0.2	75.6	597	191	XCM-P07_F08.seq	597	Cyt	0	0	1	0	cytochrome oxidase subunit I [Oressin	4E-074	gi|55420563	193	422	71	46	230	5	FOR	CYTOCHROME OXIDASE SUBUNIT I ORESSINOMA SORATA PROBLEPSIS OCELLATA CINEREA C OESTRUS OVIS NEORTHACHETA DISSIMILIS PAREUPTYCHIA OCCIRHOE HESIONIDES ERICHTHODES ERICHTHO CITHAERIAS AURORA EREBIA MEOLANS HARJESIA SP. DNA99 COENONYMPHA TULLIA CASSIOIDES POSTTAYGETIS PENELEA CEPHENEMYIA ULRICHII CLYPEODYTES MIGRATOR LIGEA EURYALE SPLENDEUPTYCHIA ASHNA MEGISTO CYMELA MAGNEUPTYCHIA EUPTYCHOIDES EUGENIA …	Oressinoma sorata	cytochrome oxidase subunit I [Oressin	5E-075	gi|55420563	193	422	71	46	230	5	1	FOR					Cytochrome oxidase subunit III and related proteins	h/em	cytochrome-c oxidase activity - mitochondrial electron transport, cytochrome c to oxygen	4e-61	cytochrome-c oxidase activity||hydrogen ion transporter activity||monovalent inorganic cation transporter activity||cation transporter activity||ion transporter activity||transporter activity	transporter activity	ion transporter activity
XC-contig_224	Contig-224	Contig224	1	530	0.2	67.5	511	224	XCM-P10_B01.seq	511	Cyt	0	0	1	0	ENSANGP00000021586 [Anopheles gambiae	2E-021	gi|55239541	106	107	51	99	1	79	FOR	ANOPHELES GAMBIAE STR. PEST MITOCHONDRIAL ATP SYNTHASE COUPLING FACTOR 6 PRECURSOR AEDES ALBOPICTUS CG4412-PA DROSOPHILA MELANOGASTER ATPASE SUBUNIT ATPR_DROME F6 PSEUDOOBSCURA SIMILAR TO MELLIFERA UNKNOWN SCHISTOSOMA JAPONICUM HYPOTHETICAL PONGO PYGMAEUS XENOPUS LAEVIS PREDICTED H+ TRANSPORTING F0 COMPLEX ISOFORM B PAN TROGLODYTES HOMO SAPIENS A HUMAN ATP5J ATPR_HUMAN SYNTHETIC CONSTRUCT GEKBS15…	Anopheles gambiae str. PEST	ENSANGP00000021586 [Anopheles gambiae] 105 6e-023	6E-023	gi|31212439	107	117	52	91	10	76	1	FOR					Mitochondrial F1F0-ATP synthase, subunit Cf6 (coupling factor 6)	h/em	proton-transporting ATP synthase, central stalk (sensu Eukarya) - hydrogen-exporting ATPase activity, phosphorylative mechanism - proton transport	2e-19	hydrogen-exporting ATPase activity\, phosphorylative mechanism||hydrogen ion transporter activity||monovalent inorganic cation transporter activity||cation transporter activity||ion transporter activity||transporter activity	transporter activity	ion transporter activity
Cytoskeletal proteins
XC-contig_55	Contig-55	Contig55	7	776	.	66.1	757	55	XCL-P02_H01.seq	225	Cyt	0	2	6	0	translationally controlled tumor pro	5E-084	gi|37857713	172	172	87	100	1	89	FOR	TRANSLATIONALLY CONTROLLED TUMOR BOMBYX MORI PLUTELLA XYLOSTELLA HYPOTHETICAL 6 LONOMIA OBLIQUA CG4800-PA DROSOPHILA MELANOGASTER Q9VGS2 TCTP_DROME HOMOLOG TCTP SIMILAR TO YAKUBA PSEUDOOBSCURA ANOPHELES GAMBIAE STR. PEST AEDES ALBOPICTUS TIGRIOPUS JAPONICUS APIS MELLIFERA PENAEUS MONODON FENNEROPENAEUS MERGUIENSIS Q9DGK4 TCTP_BRARE TRANSLATIONALLY-CONTROLLED DANIO RERIO LABEO ROHITA TCTP_LABRO IG…	Bombyx mori	translationally controlled tumor pro	7E-085	gi|37857713	172	172	87	100	1	89	1	FOR				FR34-4 -> TQGDIQIEGFNPSAEEADEGTDAATESGVDVVLNHR 65 |FR34-4 -> TxGDIQIEGFxPSAEEADEGTDAATESGVDVVLNHR 66 |FR34-4 -> TQGDIQIEGFxPSAEEADEGTDAATESGVDVVLNHR 66 |FR34-4 -> aQGDIQIEGFxPSAEEADEGTDAATESGVDVVLNHR 66 |FR34-4 -> TxGDIQIEGFNPSAEEADEGTDAATESGVDVVLNHR 65 ||FR35-1 -> LVDEVLYEVTGK 49 |FR35-1 -> LVDEVLYEVTGK 50 |FR35-1 -> LVDEVLYEVTGK 50 |FR35-1 -> LVDEVLYEVTGK 50 |FR35-1 -> LVDEVLYEVTGK 49 ||FR35-2 …	Microtubule-binding protein (translationally controlled tumor protein)	h/cs	extracellular space	1e-36	molecular_function unknown	molecular_function unknown
XC-contig_168	Contig-168	Contig168	1	395	1	71.4	376	168	XCL-P11_H09.seq	376	Cyt	0	0	2	0	ENSANGP00000002671 [Anopheles gambiae	4E-015	gi|55244382	47	432	78	11	386	5	FOR	ANOPHELES GAMBIAE STR. PEST SIMILAR TO BETA-1 TUBULIN APIS MELLIFERA BETA 1 CG9277-PC ISOFORM C DROSOPHILA MELANOGASTER CG9277-PD CG9277-PA A CG9277-PB B TBB1_DROME CHAIN MANDUCA SEXTA TBB1_MANSE BETA-TUBULIN BOMBYX MORI BETA-2 LAODELPHAX STRIATELLUS 2 BETA-I TBB1_HOMAM I BETA-II TBB2_HOMAM II CG4869-PA ZINNIA ELEGANS TBB_EUPFO EUPLOTES FOCARDII SUBUNIT=BETA CG9359-PA PSEUDOOBSCURA TBB2_DROME TBB…	Anopheles gambiae str. PEST	ENSANGP00000002671 [Anopheles gambiae] 82 6e-016	6E-016	gi|31201635	47	452	78	10	406	5	1	FOR					tubulin	h/cs	structural constituent of cytoskeleton - GTP binding - microtubule - microtubule-based process - tubulin	7e-16	structural constituent of cytoskeleton||structural molecule activity	structural molecule activity	structural constituent of cytoskeleton
Unknown category
XC-contig_47	Contig-47	Contig47	19	727	0.4	76.9	708	47	XCS-P06_G09.seq		Cyt	0	0	3	0	conserved hypothetical protein [Plas	5.5	gi|56496540	32	1447	43	2	1225	337	FOR	CONSERVED HYPOTHETICAL PLASMODIUM BERGHEI HOMEOBOX-CONTAINING YOELII HOMEOBOX CONTAINING	Plasmodium berghei																very short orfs	uk
XC-contig_67	Contig-67	Contig67	4	494	.	69.4	475	67	XCM-P08_G01.seq	302	Cyt	0	0	3	0	CG9451-PA [Drosophila melanogaster]	0.12	gi|24666782	114	410	22	28	297	3	FOR	CG9451-PA DROSOPHILA MELANOGASTER PUTATIVE ARABIDOPSIS THALIANA HYPOTHETICAL IMPORTED ANKYRIN REPEAT FAMILY PLASMODIUM YOELII BERGHEI CNPV102 CONSERVED CANARYPOX VIRUS FINGER ENTAMOEBA HISTOLYTICA HM-1 IMSS BETA-FRUCTOFURANOSIDASE ATFRUCT5 BETA FRUCTOFURANOSIDASE DOPAMINE RECEPTOR SUBTYPE D2 EXPORT SYNECHOCOCCUS ELONGATUS PCC 6301 PERMEASES MAJOR FACILITATOR SUPERFAMILY 7942 CAENORHABDITIS ELEGAN…	Drosophila melanogaster	GH28721p [Drosophila melanogaster] 38 0.017	0.017	gi|21430026	114	410	22	28	297	3	1	FOR					probable truncated protein from relatively conserved family	uk	biological_process unknown	0.009
XC-contig_6	Contig-6	Contig6	2	247	0.4	70.4	228	6	XCS-P05_F09.seq	198	Cyt	0	0	3	0	unnamed protein product [Tetraodon n	7.2	gi|47226976	32	480	34	7	444	47	FOR	UNNAMED PRODUCT TETRAODON NIGROVIRIDIS	Tetraodon nigroviridis															FR20-2 -> DKQPQTITLPGCQEKCPYEQFK 7 ||FR24-25 -> DKQPQTITLPGCQEKCPYEQFK 7 ||FR25-13 -> DKQPQTITLPGCQEKCPYEQFK 7 ||FR25-4 -> YKITDEEHQ 34 |FR25-4 -> YKITDEEHQ 25 ||FR26-13 -> QPQTITLPGCQEKCPYEQFK 9 ||FR29-6 -> DKQPQTITLPGCQEKCPYEQFK 7 ||FR33-3 -> DKQPQTITLPGCQEKCPYEQFK 7 ||FR34-3 -> DKQPQTITLPGCQEKCPYEQFK 7 ||FR36-1 -> DKQPQTITLPGCQEKCPYEQFK 7 ||FR39-11 -> DKQPQTITLPGCQEKCPYEQFK 7 ||	short orfs	uk
XC-contig_89	Contig-89	Contig89	2	504	0.2	74.8	485	89	XCL-P01_H02.seq	199	Cyt	0	0	3	0	conserved hypothetical protein [Clos	0.63	gi|18144949	38	871	39	4	605	358	REV	CONSERVED HYPOTHETICAL CLOSTRIDIUM PERFRINGENS STR. 13 SULFOLOBUS TOKODAII 7 PLASMODIUM FALCIPARUM 3D7 YOELII BERGHEI	Clostridium perfringens str. 13	ENSANGP00000024696 [Anopheles gambi	2.8	gi|57966042	53	227	35	23	160	44	1	REV					unknown	uk
XC-contig_94	Contig-94	Contig94	2	554	0.2	68.1	535	94	XCL-P04_F04.seq	264	Cyt	0	0	2	0	fibrillin 1 [Homo sapiens] 35 1.4	1.4	gi|24430141	77	2871	25	3	452	146	FOR	FIBRILLIN 1 HOMO SAPIENS FIBRILLIN-1 PRECURSOR MOUSE FBN1_MOUSE HYPOTHETICAL PLASMODIUM FALCIPARUM 3D7 MUS MUSCULUS RATTUS NORVEGICUS MUTANT HUMAN MARFAN SYNDROME PATIENT PEPTIDE 2871 AA FBN1_HUMAN FRAGMENT PREDICTED SIMILAR TO 2 CANIS FAMILIARIS UNNAMED PRODUCT SUS SCROFA FBN1_PIG CG1560-PA DROSOPHILA MELANOGASTER ITBX_DROME INTEGRIN BETA-PS POSITION-SPECIFIC ANTIGEN BETA CHAIN MYOSPHEROID OLFAC…	Homo sapiens	myospheroid protein 33 0.53	0.53	gi|157955	63	846	30	7	472	62	2	FOR					Cys rich	uk	microfibril	0.077
XC-contig_107	Contig-107	Contig107	2	191	.	81.2	172	107	XCS-P06_G02.seq	109	Cyt	0	0	2	0	hypothetical protein PC400067.00.0 [	4.1	gi|56513910	28	69	53	41	61	10	REV	HYPOTHETICAL PLASMODIUM CHABAUDI	Plasmodium chabaudi																unknown	uk
XC-contig_9	Contig-9	Contig9	1	592	0.2	65.7	307	9	XCS06.seq	307	Ind	0	0	0	0	hypothetical protein XfasA0200003	0.065	gi|53801243	42	387	45	11	311	352	FOR	HYPOTHETICAL XYLELLA FASTIDIOSA DIXON UNNAMED PRODUCT TETRAODON NIGROVIRIDIS NODULE EXTENSIN PISUM SATIVUM CG5225-PA DROSOPHILA MELANOGASTER TRANSCRIPTION ELONGATION REGULATOR 1 DANIO RERIO CRYPTOCOCCUS NEOFORMANS VAR. CONSERVED JEC21 HOMO SAPIENS GIBBERELLA ZEAE PH-1 ANOPHELES GAMBIAE STR. PEST ASPERGILLUS NIDULANS FGSC A4 CAENORHABDITIS ELEGANS PUTATIVE BILATERIAL ORIGIN 58.5 KD UNKNOWN SCHISTO…	Xylella fastidiosa Dixon	CG5225-PA [Drosophila melanogaster] 35 0.12	0.12	gi|23171516	68	594	30	11	290	367	1	FOR					unknown	uk
XC-contig_16	Contig-16	Contig16	1	512	2.1	62.7	214	16	XCS03.seq	214	SIG	1	0	0	0	unnamed protein product [Mus musculus] 46 4e-004	4E-004	gi|12861848	31	102	61	30	56	295	FOR	UNNAMED PRODUCT MUS MUSCULUS SAPIENS HYPOTHETICAL PLASMODIUM BERGHEI HOMO UNKNOWN SEVEN TRANSMEMBRANE HELIX RECEPTOR CHABAUDI TCB1_RABIT T-CELL BETA CHAIN ANA 11 RWRBB PRECURSOR RABBIT T CELL TETRAODON NIGROVIRIDIS RIKEN CDNA READING FRAME 196 AA RATTUS NORVEGICUS	Mus musculus	ENSANGP00000025094 [Anopheles gambi	0.76	gi|57915509	26	133	42	20	60	284	4	FOR					low complexity	uk	protein binding - nuclear localization sequence binding - nickel ion binding - nucleocytoplasmic transport - protein localization - nucleus	0.038	protein binding||binding	binding	protein binding
XC-contig_45	Contig-45	Contig45	1	593	3	69.5	574	45	XCL-P12_F04.seq	574	Cyt	0	0	1	0	hypothetical protein DP0177 [Desulf	4.7	gi|51244029	45	229	33	20	105	158	FOR	HYPOTHETICAL DESULFOTALEA PSYCHROPHILA LSV54 UNKNOWN CTF1_CTEFE SALIVARY ANTIGEN 1 PRECURSOR FS-I ALLERGEN CTE F CTENOCEPHALIDES FELIS FS I NOTCH-LIKE TRANSMEMBRANE RECEPTOR CAENORHABDITIS BRIGGSAE NOTCH LIKE	Desulfotalea psychrophila LSv54	FS-I [Ctenocephalides felis] 33 0.80	0.80	gi|3805687	72	154	31	47	84	119	1	FOR				FRD7-1 -> CGSDFGFCNEASEDKK 83 ||	unknown	uk
XC-contig_109	Contig-109	Contig109	1	547	4.6	49.5		109	XCM06.seq		Ind	0	0	0	0	unnamed protein product [Mus musculus] 36 0.45	0.45	gi|26339092	72	118	34	61	37	284	FOR	UNNAMED PRODUCT MUS MUSCULUS HYPOTHETICAL PLASMODIUM BERGHEI ESPIN GALLUS MALTOSE MALTODEXTRIN TRANSPORT SYSTEM PERMEASE BACILLUS HALODURANS IMPORTED STRAIN C 125 DEOXYNUCLEOSIDE KINASE FAMILY ARABIDOPSIS THALIANA CRYPTOCOCCUS NEOFORMANS VAR. HYDROGEN-EXPORTING ATPASE PUTATIVE JEC21 HYDROGEN EXPORTING PROBABLE DEOXYGUANOSINE SACCHAROMYCES BAYANUS CAENORHABDITIS BRIGGSAE RIKEN CDNA RABAPTIN RAB GT…	Mus musculus	AT14709p [Drosophila melanogaster] 32 1.5	1.5	gi|18446972	70	132	27	53	57	333	1	REV					unknown	uk
XC-contig_110	Contig-110	Contig110	1	1064	1.7	56.8		110	XCM10.seq		Ind	0	0	0	0	hypothetical protein PB404290.00.0 [	1E-017	gi|56486252	122	149	40	82	13	328	FOR	HYPOTHETICAL PLASMODIUM BERGHEI UNNAMED PRODUCT HOMO SAPIENS XYLELLA FASTIDIOSA 9A5C IMPORTED STRAIN TETRAODON NIGROVIRIDIS MUS MUSCULUS UNKNOWN CHABAUDI SEVEN TRANSMEMBRANE HELIX RECEPTOR T-CELL BETA CHAIN RABBIT FRAGMENT T CELL HHV6GP101 HUMAN HERPESVIRUS 6 SCHISTOSOMA JAPONICUM	Plasmodium berghei	ENSANGP00000023986 [Anopheles gambiae] 53 1e-006	1E-006	gi|31220453	80	123	35	65	22	474	5	FOR					low complexity	uk	protein binding - nuclear localization sequence binding - nickel ion binding - nucleocytoplasmic transport - protein localization - nucleus	0.0005	protein binding||binding	binding	protein binding
XC-contig_111	Contig-111	Contig111	1	1069	2.6	57.6		111	XCM11.seq		Cyt	0	0	1	0	hypothetical protein XP_355833 [Mus	1.6	gi|51803286	81	262	33	31	140	488	FOR	HYPOTHETICAL MUSCULUS MATURASE-LIKE EUGLENA SPIROGYRA MATURASE LIKE PROCESSING CHAIN A FUSOBACTERIUM NUCLEATUM SUBSP. VINCENTII ATCC CAENORHABDITIS BRIGGSAE PUTATIVE REPETITIVE PROLINE-RICH MEDICAGO TRUNCATULA PROLINE RICH	Mus musculus	CG14652-PA [Drosophila melanogaster] 32 2.7	2.7	gi|24644028	37	231	37	16	113	530	1	FOR					unknown	uk
XC-contig_112	Contig-112	Contig112	1	573	0.5	50.8	116	112	XCM16.seq	116	Ind	0	0	0	0	unnamed protein product [Homo sapiens] 72 8e-012	8E-012	gi|34534585	189	415	27	46	173	13	FOR	UNNAMED PRODUCT HOMO SAPIENS HYPOTHETICAL PLASMODIUM BERGHEI MUS MUSCULUS UNKNOWN TETRAODON NIGROVIRIDIS SEVEN TRANSMEMBRANE HELIX RECEPTOR HHV6GP101 HUMAN HERPESVIRUS 6	Homo sapiens	CG4136-PA [Drosophila melanogaster] 37 0.031	0.031	gi|24639887	66	837	28	8	290	74	1	FOR					low complexity - short	uk	protein binding - nuclear localization sequence binding - nickel ion binding - nucleocytoplasmic transport - protein localization - nucleus	0.01	protein binding||binding	binding	protein binding
XC-contig_114	Contig-114	Contig114	1	122	.	72.1	103	114	XCS10.seq	103	Ind	0	0	0	0																												unknown	uk
XC-contig_122	Contig-122	Contig122	1	605	0.8	79.2	586	122	XCL-P01_G06.seq	586	Ind	0	0	0	0	hypothetical protein Y50E8A.i - Caenorhab	0.75	gi|7510076	89	836	24	11	790	235	REV	HYPOTHETICAL Y50E8A.I CAENORHABDITIS ELEGANS CONSERVED PLASMODIUM BERGHEI YOELII MEMBRANE FRANCISELLA TULARENSIS SUBSP. SCHU 4 FALCIPARUM 3D7 PUTATIVE TREPONEMA DENTICOLA ATCC SYNTHASE SUBUNIT A CANDIDATUS CARSONELLA RUDDII RIKEN CDNA MUSCULUS UNNAMED PRODUCT MUS																	unknown	uk
XC-contig_128	Contig-128	Contig128	1	729	6.3	53.4		128	XCL-P02_C07.seq		Cyt	0	0	1	0																												unknown	uk
XC-contig_129	Contig-129	Contig129	1	755	3.7	70.9		129	XCL-P02_C09.seq		Cyt	0	0	1	0	RNA polymerase beta'' chain [Eimeri	4.5	gi|31442388	163	1050	23	16	524	161	REV	POLYMERASE BETA'' CHAIN EIMERIA TENELLA CONSERVED HYPOTHETICAL PLASMODIUM CHABAUDI	Eimeria tenella																unknown	uk
XC-contig_134	Contig-134	Contig134	1	443	6.3	68.8		134	XCL-P02_G07.seq		Cyt	0	0	1	0	ENSANGP00000018926 [Anopheles gambiae	3E-004	gi|55243942	48	243	54	20	188	12	FOR	ANOPHELES GAMBIAE STR. PEST	Anopheles gambiae str. PEST	ENSANGP00000018926 [Anopheles gambiae] 46 4e-005	4E-005	gi|31202839	48	263	54	18	208	12	1	FOR					unknown	uk
XC-contig_135	Contig-135	Contig135	1	386	.	79.8	367	135	XCL-P02_G08.seq	367	Ind	0	0	0	0	haem lyase [Naegleria gruberi] >gnl|B	0.54	gi|10444251	98	474	26	21	254	63	FOR	LYASE NAEGLERIA GRUBERI PLASMODIUM FALCIPARUM HYPOTHETICAL CHABAUDI UNNAMED PRODUCT HOMO SAPIENS UNKNOWN SCHISTOSOMA JAPONICUM CAMPYLOBACTER JEJUNI 3D7 DEHYDROGENASE SUBUNIT 2 ALEURODICUS DUGESII BERGHEI YOELII	Naegleria gruberi																unknown	uk
XC-contig_141	Contig-141	Contig141	1	484	0.4	67.8	465	141	XCL-P04_B04.seq	465	Cyt	0	0	1	0	CG13211-PB, isoform B [Drosophila m	4E-004	gi|24652682	42	138	50	30	95	246	FOR	ISOFORM B DROSOPHILA MELANOGASTER PSEUDOOBSCURA A XENOPUS LAEVIS PPN1P SACCHAROMYCES CEREVISIAE ENDOPOLYPHOSPHATASE PRECURSOR VALIDATED YEAST YDR452WP TRANSPORTER ATP-BINDING CASSETTE ABC FAMILY HAS SIMILARITY TO MAMMALIAN UNNAMED PRODUCT YBT1_YEAST ATP-DEPENDENT ACID PERMEASE PROBABLE MEMBRANE YLL048C ATP BINDING DEPENDENT RETINITIS PIGMENTOSA GTPASE REGULATOR-LIKE PLASMODIUM YOELII REGULATOR LI…	Drosophila melanogaster	CG13211-PB, isoform B [Drosophila m	6E-005	gi|24652682	42	138	50	30	95	246	1	FOR					unknown partially conserved	uk	endopolyphosphatase activity - polyphosphate metabolism - vacuolar membrane	0.015	endopolyphosphatase activity||hydrolase activity\, acting on acid anhydrides\, in phosphorus-containing anhydrides||hydrolase activity\, acting on acid anhydrides||hydrolase activity||catalytic activity	catalytic activity	hydrolase activity
XC-contig_148	Contig-148	Contig148	1	126	.	84.1	107	148	XCL-P04_D08.seq	107	Cyt	0	0	1	0	hypothetical protein [Plasmodium yoel	1.4	gi|23491421	35	164	51	21	38	2	FOR	HYPOTHETICAL PLASMODIUM YOELII	Plasmodium yoelii yoelii																unknown	uk
XC-contig_150	Contig-150	Contig150	1	589	0.2	62.6		150	XCL-P04_E12.seq		SIG	1	0	1	0	conserved hypothetical protein [Plas	3E-011	gi|56498987	111	755	39	15	661	260	FOR	CONSERVED HYPOTHETICAL PLASMODIUM BERGHEI SIMILAR TO LOPHURAE. HISTIDINE-RICH GLYCOPROTEIN PRECURSOR DICTYOSTELIUM DISCOIDEUM HISTIDINE RICH KGZQHL LOPHURAE 9999 HRPX_PLALO BOS TAURUS FALCIPARUM 3D7 FRAGMENT ASPERGILLUS NIDULANS FGSC A4 UNNAMED PRODUCT TETRAODON NIGROVIRIDIS 48~EDLF5~SIM. BRRF2 SAIMIRIINE HERPESVIRUS 2 VG48_SHV21 GENE 48 ORF48 STRAIN 11 YOELII PREDICTED SAPIENS ENTAMOEBA HISTOLYT…	Plasmodium berghei	ENSANGP00000021189 [Anopheles gambiae] 62 2e-009	2E-009	gi|31240455	91	634	36	14	95	317	4	FOR					low complexity conserved	uk	extracellular	1e-09	phosphopantothenoylcysteine decarboxylase activity||carboxy-lyase activity||carbon-carbon lyase activity||lyase activity||catalytic activity	catalytic activity	lyase activity
XC-contig_152	Contig-152	Contig152	1	178	.	79.2	159	152	XCL-P04_G05.seq	159	Cyt	0	0	1	0	hypothetical protein [Dictyostelium d	8.8	gi|28850262	25	1042	56	2	41	82	REV	HYPOTHETICAL DICTYOSTELIUM DISCOIDEUM	Dictyostelium discoideum																unknown	uk
XC-contig_153	Contig-153	Contig153	1	110	.	75.5	82	153	XCL-P04_G11.seq	82	Ind	0	0	0	0																												unknown	uk
XC-contig_156	Contig-156	Contig156	1	591	0.3	80.5	572	156	XCL-P04_H04.seq	572	Cyt	0	0	2	0	NADH dehydrogenase subunit 6 [Aleur	7E-004	gi|49146488	107	138	26	78	20	62	FOR	DEHYDROGENASE SUBUNIT 6 ALEURODICUS DUGESII HYPOTHETICAL PLASTID GRACILARIA TENUISTIPITATA VAR. LIUI MPXV-WRAIR169 MONKEYPOX VIRUS MPXV WRAIR169 LETAOMP15 LEISHMANIA TARENTOLAE CYB-COII INTERGENIC REGION MITOCHONDRION FRAGMENT TERMINUS UNCERTAIN CYB COII PLASMODIUM CHABAUDI TRANSPORTER PUTATIVE FALCIPARUM 3D7 UNKNOWN SCHISTOSOMA JAPONICUM 4 TRYPANOSOMA BRUCEI YMF77 TETRAHYMENA THERMOPHILA UNNAMED…	Aleurodicus dugesii	CG8135-PA [Drosophila melanogaster] 29 8.8	8.8	gi|24645348	84	694	20	12	379	74	1	FOR					unknown	uk
XC-contig_162	Contig-162	Contig162	1	420	0.5	78.1	401	162	XCL-P11_E07.seq	401	Ind	0	0	0	0	COG0174: Glutamine synthetase [Mo	7.5	gi|49235423	28	450	46	6	419	238	FOR	GLUTAMINE SYNTHETASE MOORELLA THERMOACETICA ATCC	Moorella thermoacetica ATCC 39073	NADH dehydrogenase subunit 6 [Aleurod	9.8	gi|45826235	54	138	29	39	19	43	2	FOR					unknown	uk
XC-contig_166	Contig-166	Contig166	1	246	.	83.3	227	166	XCL-P11_G11.seq	227	Ind	0	0	0	0																												unknown	uk
XC-contig_171	Contig-171	Contig171	1	210	.	65.7	191	171	XCL-P12_B07.seq	191	Ind	0	0	0	0																												unknown	uk
XC-contig_172	Contig-172	Contig172	1	410	5.6	54.1		172	XCL-P12_B08.seq		Cyt	0	0	2	0	ENSANGP00000025584 [Anopheles gambiae	2E-006	gi|55239166	83	219	36	38	4	155	FOR	ANOPHELES GAMBIAE STR. PEST DROSOPHILA MELANOGASTER PSEUDOOBSCURA CG3884-PB ISOFORM B SIMILAR TO YAKUBA CG3884-PA A UNKNOWN SCHISTOSOMA JAPONICUM HYPOTHETICAL LEGIONELLA PNEUMOPHILA SUBSP. PHILADELPHIA 1 PARIS LENS MELLIFERA HOMEODOMAIN TRANSCRIPTION FACTOR BIX XENOPUS TROPICALIS MUCIN MUC1_MESAU PRECURSOR AGR202WP ASHBYA GOSSYPII ATCC EREMOTHECIUM	Anopheles gambiae str. PEST	ENSANGP00000021011 [Anopheles gambiae] 55 8e-008	8E-008	gi|31217460	89	295	34	30	3	137	3	FOR					unknown	uk
XC-contig_173	Contig-173	Contig173	1	122	.	89.3	103	173	XCL-P12_C08.seq	103	Ind	0	0	0	0																												unknown	uk
XC-contig_177	Contig-177	Contig177	1	184	.	78.3	165	177	XCL-P12_H09.seq	165	Cyt	0	0	1	0																												unknown	uk
XC-contig_180	Contig-180	Contig180	1	109	3.7	67.9	90	180	XCM-P07_B03.seq	90	Cyt	0	0	1	0																												unknown	uk
XC-contig_192	Contig-192	Contig192	1	114	.	81.6	95	192	XCM-P07_G03.seq	95	Cyt	0	0	2	0																												unknown	uk
XC-contig_193	Contig-193	Contig193	1	108	0.9	67.6	89	193	XCM-P07_H03.seq	89	Ind	0	0	0	0																												unknown	uk
XC-contig_196	Contig-196	Contig196	1	371	0.8	81.7	352	196	XCM-P08_B01.seq	352	Ind	0	0	0	0	hypothetical protein PF11_0346 [Pla	0.94	gi|23508537	79	708	32	11	338	109	REV	HYPOTHETICAL PLASMODIUM FALCIPARUM 3D7 YOELII CAPSULAR POLYSACCHARIDE BIOSYNTHESIS PUTATIVE CAMPYLOBACTER JEJUNI POLYMERASE A BETA' A'' SUBUNIT	Plasmodium falciparum 3D7	ATP synthase F0 subunit 6 [Aleurodicu	3.3	gi|45826229	46	216	32	21	52	163	1	REV					unknown	uk
XC-contig_200	Contig-200	Contig200	1	104	4.8	71.2	57	200	XCM-P08_C10.seq	57	Ind	0	0	0	0																												unknown	uk
XC-contig_209	Contig-209	Contig209	1	908	0.2	77.3	889	209	XCM-P08_G06.seq	889	Cyt	0	0	1	0	hypothetical protein CaO19.11807 [Can	0.002	gi|46442649	142	191	26	74	81	350	REV	HYPOTHETICAL CANDIDA ALBICANS UNNAMED PRODUCT YARROWIA LIPOLYTICA CLIB99 PLASMODIUM FALCIPARUM 3D7 INSERTED AFTER NT 369 =NT GENOMIC SEQUENCE CORRECT -1 FRAMESHIFT PROBABLY DUE GEL COMPRESSION 1 WITH SIGNAL PEPTIDE CRYPTOSPORIDIUM PARVUM CHABAUDI 4 TRYPANOSOMA BRUCEI MITOCHONDRION DEHYDROGENASE SUBUNIT CHRYSODIDYMUS SYNUROIDEUS 6 LETAOMP15 LEISHMANIA TARENTOLAE CYB-COII INTERGENIC REGION FRAGMENT…	Candida albicans SC5314	ENSANGP00000024044 [Anopheles gambiae] 46 2e-004	2E-004	gi|31210905	143	122	21	117	49	404	1	REV					low complexity	uk
XC-contig_212	Contig-212	Contig212	1	200	.	77	181	212	XCM-P08_G12.seq	181	Cyt	0	0	1	0	hypothetical protein [Plasmodium fa	3.4	gi|23957746	34	1673	44	2	1061	67	FOR	HYPOTHETICAL PLASMODIUM FALCIPARUM 3D7 MALARIA PARASITE	Plasmodium falciparum 3D7	ENSANGP00000021425 [Anopheles gambiae] 30 2.0	2.0	gi|31199483	32	408	37	8	285	82	1	REV					unknown	uk
XC-contig_213	Contig-213	Contig213	1	311	1	78.1	292	213	XCM-P08_H02.seq	292	Ind	0	0	0	0	unnamed protein product [Candida gla	8.8	gi|49528853	34	352	35	10	274	3	FOR	UNNAMED PRODUCT CANDIDA GLABRATA	Candida glabrata																unknown	uk
XC-contig_215	Contig-215	Contig215	1	137	.	83.2	118	215	XCM-P09_B06.seq	118	Ind	0	0	0	0													ENSANGP00000022785 [Anopheles gambiae] 29 4.0	4.0	gi|31210903	17	122	64	14	42	64	1	REV					unknown	uk
XC-contig_219	Contig-219	Contig219	1	396	.	79.5	377	219	XCM-P09_E01.seq	377	Cyt	0	0	1	0	cell division protein [Chaetosphaerid	0.019	gi|22416912	111	1627	29	7	195	1	FOR	DIVISION CHAETOSPHAERIDIUM GLOBOSUM HYPOTHETICAL PHOTORHABDUS LUMINESCENS SUBSP. LAUMONDII TTO1 UNNAMED PRODUCT ENTAMOEBA HISTOLYTICA HM-1 IMSS HM 1 TRANSPORTER PUTATIVE PLASMODIUM FALCIPARUM 3D7 YOELII GAMMA-ADAPTIN BERGHEI GAMMA ADAPTIN PREDICTED CYTOSKELETAL MYCOPLASMA PENETRANS HF-2 DROSOPHILA PSEUDOOBSCURA UREAPLASMA PARVUM SEROVAR 3 STR. ATCC UNIQUE IMPORTED UREALYTICUM CG1512-PA ISOFORM A …	Chaetosphaeridium globosum	GA13537-PA [Drosophila pseudoobscura] 33 0.18	0.18	gi|54644981	49	388	40	13	48	181	1	FOR					unknown	uk
XC-contig_227	Contig-227	Contig227	1	1178	6.5	60.4		227	XCM-P10_B09.seq		Cyt	0	0	1	0	PREDICTED: hypothetical protein XP_	3E-004	gi|50747098	72	101	36	71	30	226	FOR	PREDICTED HYPOTHETICAL GALLUS CAENORHABDITIS ELEGANS PUTATIVE BILATERIAL ORIGIN 11.2 KD YQF4_CAEEL CHROMOSOME III CANIS FAMILIARIS RIKEN CDNA MUSCULUS UNNAMED PRODUCT XENOPUS LAEVIS SAPIENS PONGO PYGMAEUS POLYMERASE ALPHA-RELATED PLASMODIUM YOELII ALPHA RELATED BRIGGSAE SIMILAR TO RATTUS NORVEGICUS BERGHEI DANIO RERIO DROSOPHILA YAKUBA ISOFORM B MELANOGASTER	Gallus gallus	ENSANGP00000018489 [Anopheles gambiae] 41 0.009	0.009	gi|31199037	68	109	29	62	36	226	1	FOR					unknown	uk
XC-contig_228	Contig-228	Contig228	1	146	.	80.8	127	228	XCM-P10_B11.seq	127	Ind	0	0	0	0																												unknown	uk
XC-contig_229	Contig-229	Contig229	1	476	1.3	68.5		229	XCM-P10_C02.seq		Ind	0	0	0	0	putative alcohol dehydrogenase/acet	0.69	gi|54308296	62	901	37	7	134	286	REV	PUTATIVE ALCOHOL DEHYDROGENASE ACETALDEHYDE PHOTOBACTERIUM PROFUNDUM SS9 ALDEHYDE-ALCOHOL SHEWANELLA ONEIDENSIS MR-1 ALDEHYDE MR 1 E MASTIGAMOEBA BALAMUTHI CHROMOBACTERIUM VIOLACEUM ATCC HYPOTHETICAL ENTAMOEBA HISTOLYTICA HM-1 IMSS HM ESCHERICHIA COLI COA-LINKED IRON-DEPENDENT PYRUVATE-FORMATE-LYASE DEACTIVASE MULTIFUNCTIONAL ACETALDEHYDE-COA N-TERMINAL C-TERMINAL PYRUVATE-FORMATE LYASE K12 ACETY…	Photobacterium profundum																unknown	uk	alcohol dehydrogenase activity, iron-dependent - aldehyde dehydrogenase activity - iron ion binding - fermentation	0.074	alcohol dehydrogenase activity\, iron-dependent||alcohol dehydrogenase activity||oxidoreductase activity\, acting on the CH-OH group of donors\, NAD or NADP as acceptor||oxidoreductase activity\, acting on CH-OH group of donors||oxidoreductase activity||catalytic activity	catalytic activity	oxidoreductase activity
XC-contig_234	Contig-234	Contig234	1	156	.	78.2	137	234	XCM-P10_H03.seq	137	Cyt	0	0	2	0																												unknown	uk
XC-contig_238	Contig-238	Contig238	1	112	.	81.3	84	238	XCS-P05_D03.seq	84	Cyt	0	0	1	0																												unknown	uk
XC-contig_239	Contig-239	Contig239	1	124	0.8	62.1	105	239	XCS-P05_E04.seq	105	Ind	0	0	0	0																												unknown	uk
XC-contig_240	Contig-240	Contig240	1	255	.	60.4	236	240	XCS-P05_F06.seq	236	Ind	0	0	0	0	Ab2-057 [Rattus norvegicus] >gnl|BL_O	1E-005	gi|33086544	28	508	67	6	412	2	FOR	RATTUS NORVEGICUS PREDICTED HYPOTHETICAL TROGLODYTES SIMILAR TO MUSCULUS UNNAMED PRODUCT KLUYVEROMYCES LACTIS PARTIAL GALLUS CDH1-D CDH1 D 60S RIBOSOMAL L7A SURFEIT LOCUS 3 PLA-X POLYPEPTIDE PLA X HISTIDINE KINASE PNPS STREPTOCOCCUS PNEUMONIAE SENSOR TIGR4 IMPORTED STRAIN R6 2.7.3.-	Rattus norvegicus	Hunchback protein [Clogmia albipunctata] 28 4.6	4.6	gi|3962390	25	485	44	5	110	153	1	FOR					unknown	uk
XC-contig_241	Contig-241	Contig241	1	114	.	78.1	95	241	XCS-P05_F12.seq	95	Cyt	0	0	1	0																												unknown	uk
XC-contig_242	Contig-242	Contig242	1	125	.	73.6	106	242	XCS-P05_G07.seq	106	Ind	0	0	0	0																												unknown	uk
XC-contig_248	Contig-248	Contig248	1	125	0.8	76	106	248	XCS-P06_E12.seq	106	Cyt	0	0	1	0																												unknown	uk
XC-contig_249	Contig-249	Contig249	1	150	1.3	58.7	131	249	XCS-P06_G06.seq	131	Cyt	0	0	1	0																												unknown	uk
XC-contig_251	Contig-251	Contig251	1	93	5.4	72	46	251	XCS-P06_H04.seq	46	Ind	0	0	0	0																												unknown	uk
XC-contig_253	Contig-253	Contig253	1	99	1	87.9	80	253	XCS-P06_H11.seq	80	Ind	0	0	0	0																												unknown	uk
XC-contig_143	Contig-143	Contig143	1	247	0.4	48.6		143	XCL-P04_B11.seq		Cyt	0	0	2	0	orf, hypothetical protein; Rac prophag	2E-022	gi|1787635	71	153	69	46	22	20	FOR	HYPOTHETICAL RAC PROPHAGE PUTATIVE OUTER MEMBRANE ESCHERICHIA COLI K12 PROBABLE STRAIN K-12 PRECURSOR 206A . TRANSPOSASE ORF_ID O359#1~SIMILAR ACCESSION NUMBER PROTEUS VULGARIS DLP12 IS 5 CP4-6 ORF_F338 IEEC5D 39K INSERTION SEQUENCE O347#12~SIMILAR BACILLUS CEREUS ELEMENT IS5 FRAGMENT O263#19~SIMILAR SWISSPROT ~START CODON NOT IDENTIFIED YET KLEBSIELLA SP. KCL-2 PNEUMONIAE 38K INH5_ECOLI INSH FOR…	Escherichia coli	similar to ENSANGP00000001513 [Apis	2.1	gi|48138337	41	640	39	6	498	121	1	REV					transposase	te	transposase activity - DNA transposition	6e-06	transposase activity||catalytic activity	catalytic activity	transposase activity
[truncated: 13 more columns]
