# Supplementary material for: An insight into the sialome of the oriental rat flea, Xenopsylla cheopis (Rots)
Source: BMC Genomics. 2007 Apr 16;8:102. doi: 10.1186/1471-2164-8-102 (PMC1876217; doi:10.1186/1471-2164-8-102)
Supplement: Additional file 2 — Supplemental table S2. Hyperlinked Microsoft Excel file with predicted salivary proteins and various database comparisons. This file can be found at NCBI [88] and at BMC Genomics as supplemental data. [file 1471-2164-8-102-S2.xls]

## Sheet: xc-table2
Sequence name or group	Link to nucleotide sequence	SigP Result	Cleavage Position	MW	pI	Mature MW	pI	No. glyc sites	Percent Ser+Thr	Percent Gly	SDS-PAGE Edman degradation results	MS/MS experiments	Comments	Best match to NR protein database	E value	Match	% identity	% Match length	Species	Key words	Best match to GO database	E value	Function descriptors	Function parent	Function second parent	GO #	E value of functional GO	Component descriptors	Component parent	Component second parent	GO #	E value of component GO	Process descriptors	Process parent	Process second parent	GO #	E value of process GO	Best match to KOG database	E value	General class	Best match to PFAM database	E value	Best match to SMART database	E value	THIS IS FOR XC-1 done on 08-31-2005 E-I-T-V-T-S-V-D-D-F-R-Q-Q-K-E-A-M-K.	THIS IS FOR XC-2 done on 08-31-2005 [AD]-K-K-Y-S-D-T-V-K-K-N-[DG]-Q-H-R-I-P-G-L.
Putative secreted transcripts
Enzymes
Phosphatase family
cluster-39	cluster-39	SIG	19-20	43.374	9.2	41.325	9.11	0	0	5.82011		FR04-1 -> YFEQLMMKKNK 149|FR07-7 -> DKSWTDEELKK 118|FR08-7 -> DKSWTDEELKK 118|FR09-8 -> DKSWTDEELKK 118|FR09-9 -> LSLFTAPQELLIPK 272|FR10-7 -> AQTSTLITAAGMEGDQSK 99|FR10-8 -> DKSWTDEELKK 118|FR11-28 -> DKSWTDEELKK 118|FR11-29 -> SWTDEELKK 120|FR12-39 -> DKSWTDEELKK 118|FR12-40 -> LSLFTAPQELLIPK 272|FR13-30 -> AQPHATGGK 260|FR13-31 -> DKSWTDEELKK 118|FR13-32 -> AQTSTLITAAGMEGDQSKR 99|FR13-33 -> TN…	salivary secreted phosphatase 1	PREDICTED: similar to Acid phos	1E-009	gi|110761639	22	95	Apis mellifera	SIMILAR TO ACID PHOSPHATASE 1 CG7899-PA ISOFORM A APIS MELLIFERA DANIO RERIO HYPOTHETICAL XENOPUS LAEVIS CG9451-PA TRIBOLIUM CASTANEUM CG6656-PA DROSOPHILA MELANOGASTER PSEUDOOBSCURA VENOM ALLERGEN PRECURSOR LYSOSOMAL LAP STRONGYLOCENTROTUS PURPURATUS UNKNOWN FOR MGC TROPICALIS UNNAMED PRODUCT TETRAODON NIGROVIRIDIS 2 GALLUS SAPIENS PROSTATIC HOMO PPAP_HUMAN PROSTATE E.C.3.1.3.2 COMPLEXED WITH VA…	zgc:113200 - biological process unknown - cellular component unknown	1e-10	protein tyrosine phosphatase activity||phosphoprotein phosphatase activity||phosphoric monoester hydrolase activity||phosphoric ester hydrolase activity||hydrolase activity\, acting on ester bonds||hydrolase activity||catalytic activity||molecular_function	molecular_function	catalytic activity	GO:0004725	1e-05	extracellular region||cellular_component	cellular_component	extracellular region	GO:0005576	1e-05	regulation of progression through cell cycle||regulation of cell cycle||regulation of cellular physiological process||regulation of physiological process||regulation of biological process||biological_process	molecular_function	catalytic activity	GO:0000074	1e-05	Lysosomal & prostatic acid phosphatases	3E-016	Lipid transport and metabolism]			POLBc	0.47
phos-1	phos-1	SIG	19-20	42.752	8.79	40.74	8.7	1	0.263158	6.05263	BIG-BAND -> AEQLKFVFVTVrGADYEVcd 19	FR01-1 -> LSGGLILSDILNDMK 238|FR01-2 -> VEWASDDMMK 206|FR01-3 -> LAVFMPPGATLDGK 285|FR06-1 -> LPGCEEKCPFQQFQQILTK 343|FR06-2 -> LSLFTTPQGLLIAK 271|FR07-1 -> LPGCEEKCPFQQFQQILTK 343|FR07-2 -> LSLFTTPQGLLIAK 271|FR07-3 -> YAVNEQEHETLCK 362|FR07-4 -> RSQISTLITGAGLEGDQSKR 98|FR07-7 -> DKSWTDEELKK 118|FR08-1 -> YAVNEQEHETLCK 362|FR08-2 -> LSLFTTPQGLLIAK 271|FR08-7 -> DKSWTDEELKK 118|FR09-1 -> LTEEGKNT…	salivary secreted phosphatase 2	LOC446918 protein [Xenopus laevis] 79 5e-013	5E-013	gi|51593158	24	88	Xenopus laevis	XENOPUS LAEVIS SIMILAR TO ACID PHOSPHATASE 1 CG7899-PA ISOFORM A APIS MELLIFERA PROSTATIC MACACA MULATTA CG9452-PA PRECURSOR HOMO SAPIENS PPAP_HUMAN PROSTATE CANIS FAMILIARIS UNNAMED PRODUCT TETRAODON NIGROVIRIDIS CG9451-PA TRIBOLIUM CASTANEUM UNKNOWN FOR MGC TROPICALIS PAN PANISCUS DANIO RERIO HYPOTHETICAL TROGLODYTES SYNTHETIC CONSTRUCT ANOPHELES GAMBIAE STR. PEST GORILLA NIRS VARIANT CHAIN CRY…	ACPP: Prostatic acid phosphatase precursor - protein tyrosine phosphatase activity - regulation of progression through cell cycle - extracellular region	6e-10	protein tyrosine phosphatase activity||phosphoprotein phosphatase activity||phosphoric monoester hydrolase activity||phosphoric ester hydrolase activity||hydrolase activity\, acting on ester bonds||hydrolase activity||catalytic activity||molecular_function	molecular_function	catalytic activity	GO:0004725	6e-10	extracellular region||cellular_component	cellular_component	extracellular region	GO:0005576	6e-10	regulation of progression through cell cycle||regulation of cell cycle||regulation of cellular physiological process||regulation of physiological process||regulation of biological process||biological_process	molecular_function	catalytic activity	GO:0000074	6e-10	Lysosomal & prostatic acid phosphatases	5E-018	Lipid transport and metabolism]			SEP	0.23
phos-1A	phos-1A	SIG	19-20	43.147	9.09	41.032	9.04	0	0	5.83554	BIG-BAND -> eEKLKFVFVTVrGADYEacd 19	FR01-4 -> SQTSTLVAAAGMEGDQSK 99|FR07-7 -> DKSWTDEELKK 118|FR08-7 -> DKSWTDEELKK 118|FR09-8 -> DKSWTDEELKK 118|FR10-8 -> DKSWTDEELKK 118|FR11-28 -> DKSWTDEELKK 118|FR11-29 -> SWTDEELKK 120|FR11-32 -> LSLFTVPLEILIPK 272|FR12-39 -> DKSWTDEELKK 118|FR12-41 -> LSLFTVPLEILIPK 272|FR13-31 -> DKSWTDEELKK 118|FR13-33 -> TNFWPIAAPSKR 87|FR13-34 -> TNFWPIAAPSK 87|FR13-38 -> YTWMATTSSR 225|FR13-39 -> RSQTSTL…	salivary secreted phosphatase 3	unnamed protein product [Tetraodon n	4E-009	gi|47216717	22	83	Tetraodon nigroviridis	UNNAMED PRODUCT TETRAODON NIGROVIRIDIS XENOPUS LAEVIS DANIO RERIO HYPOTHETICAL SIMILAR TO CG9451-PA TRIBOLIUM CASTANEUM LYSOSOMAL ACID PHOSPHATASE PRECURSOR LAP STRONGYLOCENTROTUS PURPURATUS 1 CG7899-PA ISOFORM A APIS MELLIFERA PROSTATIC HOMO SAPIENS PPAP_HUMAN UNKNOWN FOR MGC TROPICALIS PROSTATE CAENORHABDITIS BRIGGSAE VENOM ALLERGEN RPAP RATTUS NORVEGICUS PPAP_RAT CG6656-PA DROSOPHILA MELANOGAS…	zgc:113200 - biological process unknown - cellular component unknown	2e-10	protein tyrosine phosphatase activity||phosphoprotein phosphatase activity||phosphoric monoester hydrolase activity||phosphoric ester hydrolase activity||hydrolase activity\, acting on ester bonds||hydrolase activity||catalytic activity||molecular_function	molecular_function	catalytic activity	GO:0004725	4e-07	extracellular region||cellular_component	cellular_component	extracellular region	GO:0005576	4e-07	regulation of progression through cell cycle||regulation of cell cycle||regulation of cellular physiological process||regulation of physiological process||regulation of biological process||biological_process	molecular_function	catalytic activity	GO:0000074	4e-07	Lysosomal & prostatic acid phosphatases	7E-017	Lipid transport and metabolism]
phos	phos	SIG	17-18	41.891	8.92	40.122	8.85	0	0	5.34759	BIG-BAND -> DDLKFVfvMARGGDFVAGDY 17	FR09-10 -> DSELTEQGKQEAFQLGTK 50|FR09-7 -> GGDFVAGDYAGGPK 28|FR10-10 -> DSELTEQGKQEAFQLGTK 50|FR11-30 -> AVTASDIYPEDGSHVDIEMYQENNK 302|FR11-36 -> DSELTEQGKQEAFQLGTK 50|FR12-30 -> DSELTEQGK 50|FR12-31 -> DSELTEQGKQEAFQLGTK 50|FR12-32 -> TTYWPVALSQK 85|FR12-33 -> GGDFVAGDYAGGPK 28|FR12-34 -> AVTASDIYPEDGSHVDIEMYQENNK 302|FR13-37 -> DSELTEQGKQEAFQLGTK 50|FR13-40 -> DSELTEQGK 50|FR13-42 -> TTYWPVALSQ…	salivary secreted phosphatase 4	Unknown (protein for MGC:145702) [Xe	9E-014	gi|110645370	23	85	Xenopus tropicalis	UNKNOWN FOR MGC XENOPUS TROPICALIS SIMILAR TO ACID PHOSPHATASE 1 CG7899-PA ISOFORM A APIS MELLIFERA LAEVIS DANIO RERIO HYPOTHETICAL CAENORHABDITIS ELEGANS PPAY_CAEEL PRECURSOR CG9451-PA TRIBOLIUM CASTANEUM IMPORTED DIAPHORINA CITRI PROSTATIC RPAP RATTUS NORVEGICUS PPAP_RAT CG9452-PA CG6656-PA DROSOPHILA MELANOGASTER 2 LYSOSOMAL VENOM PPAL_RAT LAP E.C.3.1.3.2 COMPLEXED WITH VANADATE TARTARIC ANOPH…	zgc:113200 - biological process unknown - cellular component unknown	2e-11	protein tyrosine phosphatase activity||phosphoprotein phosphatase activity||phosphoric monoester hydrolase activity||phosphoric ester hydrolase activity||hydrolase activity\, acting on ester bonds||hydrolase activity||catalytic activity||molecular_function	molecular_function	catalytic activity	GO:0004725	2e-08	extracellular region||cellular_component	cellular_component	extracellular region	GO:0005576	2e-08	regulation of progression through cell cycle||regulation of cell cycle||regulation of cellular physiological process||regulation of physiological process||regulation of biological process||biological_process	molecular_function	catalytic activity	GO:0000074	2e-08	Lysosomal & prostatic acid phosphatases	6E-024	Lipid transport and metabolism]	Acid_phosphat_A	0.021	BBC	0.43
phos-6	phos-6	SIG	19-20	42.57	8.8	40.505	8.6	1	0.26455	5.29101		FR07-5 -> QILQQYAISDDDHK 357|FR08-3 -> QILQQYAISDDDHK 357|FR08-6 -> ITNIEEPDSELTEDGKK 45|FR09-2 -> WDSAQNYWAIAAIEK 83|FR09-3 -> QILQQYAISDDDHK 357|FR09-4 -> ITNIEEPDSELTEDGKK 45|FR10-11 -> ITNIEEPDSELTEDGKK 45|FR11-18 -> WDSAQNYWAIAAIEK 83|FR11-19 -> QILQQYAISDDDHK 357|FR11-20 -> ITNIEEPDSELTEDGKK 45|FR11-21 -> GKGEPQQTIALPGCPEKCPYNK 333|FR11-22 -> DVTAQNIYPEDGAYVNLELFK 298|FR12-12 -> GQDHQACNYPQ…	salivary secreted phosphatase 5	Zgc:113200 [Danio rerio] >gnl|BL_ORD_	1E-009	gi|60416189	21	94	Danio rerio	DANIO RERIO HYPOTHETICAL SIMILAR TO ACID PHOSPHATASE 1 CG7899-PA ISOFORM A APIS MELLIFERA UNNAMED PRODUCT TETRAODON NIGROVIRIDIS ANOPHELES GAMBIAE STR. PEST XENOPUS LAEVIS CAENORHABDITIS ELEGANS PPAY_CAEEL PRECURSOR CG9449-PC C DROSOPHILA MELANOGASTER IMPORTED TESTICULAR BOS TAURUS PHOSPHATASE-1 AEDES AEGYPTI UNKNOWN FOR MGC TROPICALIS MUS MUSCULUS CG9451-PA TRIBOLIUM CASTANEUM RATTUS NORVEGICUS …	zgc:113200 - biological process unknown - cellular component unknown	6e-11	acid phosphatase activity||phosphoric monoester hydrolase activity||phosphoric ester hydrolase activity||hydrolase activity\, acting on ester bonds||hydrolase activity||catalytic activity||molecular_function	molecular_function	catalytic activity	GO:0003993	0.003											Lysosomal & prostatic acid phosphatases	1E-011	Lipid transport and metabolism]	FbpA	0.39	TOP2c	0.70
cluster-175	cluster-175	SIG	19-20	50.184	9.1	48.203	9.11	0	0	5.04587		FRD2-12 -> DTDDNTKRLIKSLNENADA 224|FRD2-13 -> TDDNTKRLIKSLNENADAN 225|	salivary secreted phosphatase 6	CG9449-PC, isoform C [Drosophila mel	9E-016	gi|113194913	23	96	Drosophila melanogaster	CG9449-PC ISOFORM C DROSOPHILA MELANOGASTER CG9451-PA SIMILAR TO CG9452-PA 1 APIS MELLIFERA TRIBOLIUM CASTANEUM CG6656-PA PSEUDOOBSCURA DANIO RERIO HYPOTHETICAL VENOM ACID PHOSPHATASE PRECURSOR CG7899-PA A ALLERGEN ANOPHELES GAMBIAE STR. PEST UNNAMED PRODUCT TETRAODON NIGROVIRIDIS PHOSPHATASE-1 AEDES AEGYPTI LYSOSOMAL LAP BOS TAURUS IMPORTED CAENORHABDITIS ELEGANS PPAY_CAEEL PROSTATE HOMO SAPIENS…	CG9449 - acid phosphatase activity	8e-13						lysosome||lytic vacuole||vacuole||intracellular membrane-bound organelle||membrane-bound organelle||organelle||cellular_component	cellular_component	organelle	GO:0005764	0.001						Lysosomal & prostatic acid phosphatases	2E-018	Lipid transport and metabolism]	Acid_phosphat_A	0.006	TOP4c	0.21
cluster-155	cluster-155	SIG	19-20	38.585	8.98	36.465	9.12	0	0	5.34125		FR08-4 -> NKRPADESTITDEDINSK 189|FR08-5 -> YIEASVSTNDLR 266|FR09-12 -> YIEASVSTNDLR 266|FR10-4 -> RPADESTITDEDINSK 191|FR10-9 -> NKRPADESTITDEDINSK 189|FR11-10 -> PADESTITDEDINSK 192|FR11-11 -> EGEVYPNNYMIK 45|FR11-12 -> YLADLYEATER 232|FR11-13 -> YFFDKLDDK 287|FR11-14 -> RPADESTITDEDINSK 191|FR11-15 -> NKRPADESTITDEDINSK 189|FR11-16 -> YIEASVSTNDLR 266|FR12-24 -> VELNESTLK 29|FR12-25 -> YFFDKLDD…	salivary secreted phosphatase 7	CG9451-PA [Drosophila melanogaster] >g	3E-012	gi|7293787	23	74	Drosophila melanogaster	CG9451-PA DROSOPHILA MELANOGASTER PSEUDOOBSCURA CG9449-PC ISOFORM C SIMILAR TO CG9452-PA 1 APIS MELLIFERA TRIBOLIUM CASTANEUM CG6656-PA ACID PHOSPHATASE CG7899-PA A ANOPHELES GAMBIAE STR. PEST CG7899-PB B PHOSPHATASE-1 AEDES AEGYPTI SUBOBSCURA	CG9451 - acid phosphatase activity	1e-13						cellular component unknown||cellular_component	cellular_component	cellular component unknown	GO:0008372	0.002	biological process unknown||biological_process	molecular_function	catalytic activity	GO:0000004	0.002	Lysosomal & prostatic acid phosphatases	3E-011	Lipid transport and metabolism]	Acid_phosphat_A	0.32	HTH_ASNC	0.65
phos-7	phos-7	SIG	21-22	45.286	9.06	42.933	9.08	0	0	5.6266		FR10-5 -> SSTQFPAMQQYLK 133|FR10-6 -> INWQWSEAK 123|FR11-1 -> ELMWTSLTATEDLRK 236|FR11-2 -> SINDRPDLK 272|FR11-3 -> SSTQFPAMQQYLK 133|FR11-4 -> GREDAYGYGQEISDMYR 66|FR11-5 -> TMQAALVLGAGLENK 105|FR11-6 -> NYLSLGSYSLR 94|FR11-7 -> ELMWTSLTATEDLR 236|FR11-8 -> INWQWSEAK 123|FR11-9 -> KNYLSLGSYSLR 93|FR12-36 -> INWQWSEAK 123|FR12-37 -> KNYLSLGSYSLR 93|FR12-38 -> SSTQFPAMQQYLK 133|FR13-49 -> KNYLSLGS…	salivary secreted phosphatase 8	prostatic acid phosphatase [Pan panis	2E-007	gi|73746660	20	101	Pan paniscus	PROSTATIC ACID PHOSPHATASE PAN PANISCUS PROSTATE HOMO SAPIENS SYNTHETIC CONSTRUCT GORILLA TROGLODYTES PRECURSOR PPAP_HUMAN CHAIN CRYSTAL STRUCTURES HUMAN IN COMPLEX WITH A PHOSPHATE ION ALPHA- BENZYLAMINOBENZYLPHOSPHONIC UPDATE MECHANISTIC PICTURE OFFER NEW INSIGHTS INTO INHIBITOR DESIGN STRUCTURE STRUCTURAL ORIGINS L + -TARTRATE INHIBITION TARTRATE PONGO PYGMAEUS MACACA MULATTA XENOPUS LAEVIS UN…	ACPP: Prostatic acid phosphatase precursor - protein tyrosine phosphatase activity - regulation of progression through cell cycle - extracellular region	3e-08	protein tyrosine phosphatase activity||phosphoprotein phosphatase activity||phosphoric monoester hydrolase activity||phosphoric ester hydrolase activity||hydrolase activity\, acting on ester bonds||hydrolase activity||catalytic activity||molecular_function	molecular_function	catalytic activity	GO:0004725	3e-08	extracellular region||cellular_component	cellular_component	extracellular region	GO:0005576	3e-08	regulation of progression through cell cycle||regulation of cell cycle||regulation of cellular physiological process||regulation of physiological process||regulation of biological process||biological_process	molecular_function	catalytic activity	GO:0000074	3e-08	Lysosomal & prostatic acid phosphatases	2E-012	Lipid transport and metabolism]			RhoGEF	0.32
phos-2	phos-2			27.951	8.59			0	0	4.06504		FR01-5 -> QQPSSSTWMTDDLMNK 71|FR11-30 -> AVTASDIYPEDGSHVDIEMYQENNK 169|FR11-31 -> ELLAQQGEITTIVK 21|FR12-34 -> AVTASDIYPEDGSHVDIEMYQENNK 169|FR12-35 -> ELLAQQGEITTIVK 21|FR13-47 -> ELLAQQGEITTIVK 21|FR13-48 -> AVTASDIYPEDGSHVDIEMYQENNK 169|FR20-2 -> DKQPQTITLPGCQEKCPYEQFK 205|FR24-25 -> DKQPQTITLPGCQEKCPYEQFK 205|FR24-26 -> ELLAQQGEITTIVK 21|FR25-1 -> MPQHIWLAYETLKK 54|FR25-12 -> AVTASDIYPEDGSHVD…	truncated salivary phosphatase	Unknown (protein for MGC:145702) [Xe	3E-008	gi|110645370	24	51	Xenopus tropicalis	UNKNOWN FOR MGC XENOPUS TROPICALIS PROSTATIC ACID PHOSPHATASE E.C.3.1.3.2 COMPLEXED WITH VANADATE TARTARIC RPAP RATTUS NORVEGICUS PPAP_RAT PRECURSOR SIMILAR TO CG9451-PA TRIBOLIUM CASTANEUM UNNAMED PRODUCT TETRAODON NIGROVIRIDIS MACACA MULATTA GALLUS DANIO RERIO HYPOTHETICAL PAN PANISCUS TROGLODYTES SAPIENS LYSOSOMAL 2 HOMO PROSTATE NIRS VARIANT 1 MUS MUSCULUS PPAP_HUMAN GORILLA CHAIN CRYSTAL STR…	zgc:113200 - biological process unknown - cellular component unknown	6e-08	protein tyrosine phosphatase activity||phosphoprotein phosphatase activity||phosphoric monoester hydrolase activity||phosphoric ester hydrolase activity||hydrolase activity\, acting on ester bonds||hydrolase activity||catalytic activity||molecular_function	molecular_function	catalytic activity	GO:0004725	2e-07	extracellular region||cellular_component	cellular_component	extracellular region	GO:0005576	2e-07	regulation of progression through cell cycle||regulation of cell cycle||regulation of cellular physiological process||regulation of physiological process||regulation of biological process||biological_process	molecular_function	catalytic activity	GO:0000074	2e-07	Lysosomal & prostatic acid phosphatases	5E-014	Lipid transport and metabolism]	Myosin_head	0.71
XC-69	XC-69			17.588	5.83			1	0.653595	5.22876			truncated salivary phosphatase	PREDICTED: similar to CG9451-PA	2E-006	gi|110757098	28	39	Apis mellifera	SIMILAR TO CG9451-PA MELLIFERA ACID PHOSPHATASE 2 LYSOSOMAL STRONGYLOCENTROTUS PURPURATUS TRIBOLIUM CASTANEUM CG9449-PC ISOFORM C DROSOPHILA MELANOGASTER CG9452-PA CG6656-PA PSEUDOOBSCURA PROSTATE HOMO SAPIENS PROSTATIC PAN PANISCUS TROGLODYTES CG7899-PA A XENOPUS LAEVIS UNNAMED PRODUCT NIRS VARIANT 1 PRECURSOR PPAP_HUMAN APIS GORILLA SYNTHETIC CONSTRUCT CHAIN CRYSTAL STRUCTURE HUMAN STRUCTURAL O…	CG6656 - acid phosphatase activity	0.0002	protein tyrosine phosphatase activity||phosphoprotein phosphatase activity||phosphoric monoester hydrolase activity||phosphoric ester hydrolase activity||hydrolase activity\, acting on ester bonds||hydrolase activity||catalytic activity||molecular_function	molecular_function	catalytic activity	GO:0004725	0.001	extracellular region||cellular_component	cellular_component	extracellular region	GO:0005576	0.001	regulation of progression through cell cycle||regulation of cell cycle||regulation of cellular physiological process||regulation of physiological process||regulation of biological process||biological_process	molecular_function	catalytic activity	GO:0000074	0.001	Lysosomal & prostatic acid phosphatases	9E-005	Lipid transport and metabolism]
Other enzymes
XC-184	XC-184	SIG	23-24	24.175	8.5	21.556	8.59	1	0.473934	10.4265			Esterase	alpha-esterase [Aedes aegypti] 160 3e-038	3E-038	gi|108879213	47	31	Aedes aegypti	ALPHA-ESTERASE AEDES AEGYPTI ALPHA ESTERASE CARBOXYLESTERASE ATHALIA ROSAE CG9858-PA DROSOPHILA MELANOGASTER CRICKLET RELATED JUVENILE HORMONE SIMILAR TO ISOFORM C TRIBOLIUM CASTANEUM PARTIAL SPODOPTERA LITURA CONFUSUM ANOPHELES GAMBIAE STR. PEST CG6414-PA PSEUDOOBSCURA CG1112-PA A -ESTERASE-7 ESTERASE-7 7 TENEBRIO MOLITOR	cricklet - carboxylesterase activity	2e-39	carboxylesterase activity||carboxylic ester hydrolase activity||hydrolase activity\, acting on ester bonds||hydrolase activity||catalytic activity||molecular_function	molecular_function	catalytic activity	GO:0004091	1e-35	cellular component unknown||cellular_component	cellular_component	cellular component unknown	GO:0008372	1e-35	biological process unknown||biological_process	molecular_function	catalytic activity	GO:0000004	1e-35	Carboxylesterase and related proteins	8E-040	General function prediction only]	COesterase	1E-057	TSPc	0.41
cluster-136	cluster-136			26.269	9.07			1	0.440529	5.72687		FR15-8 -> EIDNTLEDPER 33|FR16-11 -> EIDNTLEDPER 33|	truncated esterase	putative esterase [Tribolium castaneum] 96 9e-019	9E-019	gi|54311781	34	39	Tribolium castaneum	ESTERASE TRIBOLIUM CASTANEUM ISOFORM B DROSOPHILA MELANOGASTER A C ANOPHELES GAMBIAE STR. PEST SIMILAR TO APIS MELLIFERA PSEUDOOBSCURA ALPHA-ESTERASE AEDES AEGYPTI ALPHA CARBOXYLESTERASE CG6414-PA	CG10175 - carboxylesterase activity	1e-17	carboxylesterase activity||carboxylic ester hydrolase activity||hydrolase activity\, acting on ester bonds||hydrolase activity||catalytic activity||molecular_function	molecular_function	catalytic activity	GO:0004091	3e-08											Carboxylesterase and related proteins	1E-013	General function prediction only]	COesterase	7E-021
XC-apy	XC-apy	SIG	23-24	49.352	9.57	46.765	9.57	0	0	5.94966		FR19-3 -> EQSVALSAFYYR 101|FR20-4 -> EQSVALSAFYYR 101|	salivary apyrase of the CD39 family	CG3059-PB, isoform B [Drosophila melan	1E-065	gi|7295881	40	84	Drosophila melanogaster	CG3059-PB ISOFORM B DROSOPHILA MELANOGASTER NTPASE CG3059-PA A ADENOSINE DIPHOSPHATASE AEDES AEGYPTI ANOPHELES GAMBIAE STR. PEST SIMILAR TO TRIBOLIUM CASTANEUM ECTONUCLEOSIDE TRIPHOSPHATE DIPHOSPHOHYDROLASE 5 PRECURSOR NTPDASE5 NUCLEOSIDE CD39 ANTIGEN-LIKE 4 ER-UDPASE GALLUS ANTIGEN LIKE ER UDPASE XENOPUS TROPICALIS PROTO-ONCOGENE HOMO SAPIENS PROTO ONCOGENE 3 MACACA MULATTA ECTO-NUCLEOSIDE ENP5_…	NTPase - guanosine-diphosphatase activity - nucleoside-diphosphatase activity - nucleoside-triphosphatase activity	6e-67	guanosine-diphosphatase activity||nucleoside-diphosphatase activity||pyrophosphatase activity||hydrolase activity\, acting on acid anhydrides\, in phosphorus-containing anhydrides||hydrolase activity\, acting on acid anhydrides||hydrolase activity||catalytic activity||molecular_function	molecular_function	catalytic activity	GO:0004382	2e-29	Golgi apparatus||intracellular membrane-bound organelle||membrane-bound organelle||organelle||cellular_component	cellular_component	organelle	GO:0005794	2e-29	protein amino acid glycosylation||protein modification||cellular protein metabolism||protein metabolism||primary metabolism||metabolism||physiological process||biological_process	molecular_function	catalytic activity	GO:0006486	2e-29	Nucleoside phosphatase	2E-065	Nucleotide transport and metabolism]	GDA1_CD39	2E-048	OLF	0.58
Mucins
cluster-8	cluster-8	SIG	24-25	5.611	4.18	2.89	3.64	12	23.5294	1.96078			mucin 1	COG0652: Peptidyl-prolyl cis-tran	0.74	gi|62462468	44	13	Lactococcus lactis subsp. cremoris SK11	PEPTIDYL-PROLYL CIS-TRANS ISOMERASE ROTAMASE CYCLOPHILIN FAMILY LACTOCOCCUS LACTIS SUBSP. CREMORIS SK11 PEPTIDYL PROLYL CIS TRANS BROMODOMAIN-CONTAINING ORYZA SATIVA JAPONICA CULTIVAR-GROUP BROMODOMAIN CONTAINING CULTIVAR GROUP HYPOTHETICAL APIS MELLIFERA CHEMOKINE RECEPTOR-LIKE MULE DEER POXVIRUS RECEPTOR LIKE SPBC21H7.01C SCHIZOSACCHAROMYCES POMBE SPBC15C4.06C DDBDRAFT_0185301 DICTYOSTELIUM DIS…
XC-99	XC-99	SIG	24-25	7.297	4.27	4.595	4.13	7	10.9375	3.125		FRD2-7 -> SEEKLQDEK 53|FRD2-8 -> SEEKLQDEKNN 53|	mucin 2	predicted protein [Phaeosphaeria nod	11	gi|111067898	60	6	Phaeosphaeria nodorum SN15	PHAEOSPHAERIA NODORUM SN15 HYPOTHETICAL DDBDRAFT_0202825 DICTYOSTELIUM DISCOIDEUM AX4 MKIAA0035 MUSCULUS SIMILAR TO LIPOXYGENASE HOMOLOGY DOMAINS 1 STRONGYLOCENTROTUS PURPURATUS CHAETOMIUM GLOBOSUM CBS ASPERGILLUS NIDULANS FGSC A4 USTILAGO MAYDIS 521 4-HYDROXYBENZOATE OCTAPRENYLTRANSFERASE WOLBACHIA ENDOSYMBIONT DROSOPHILA MELANOGASTER HYDROXYBENZOATE DOMAIN CONTAINING 1C HOMO SAPIENS CG3696-PB I…																					AMMECR1	0.31
XC-61	XC-61			12.838	10.08			9	6.97674	16.2791		FR39-7 -> RPGNPHGAPTHTISGGGK 40|FR39-8 -> TLTNTQQGFGHSTYT 114|FR40-11 -> TLTNTQQGFGHSTYT 114|FRD2-1 -> AKSNTNVMTNTGGSNSR 20|FRD2-2 -> NTNVMTNTGGSNSR 23|FRU4-1 -> KSNTNVMTNTGGSNSR 21|FRU4-2 -> SNTNVMTNTGGSNSR 22|FRU4-3 -> AKSNTNVMTNTGGSNSR 20|	mucin 3
Anti-microbial peptides
cluster-157	cluster-157	SIG	28-29	9.714	4.6	6.619	4.24	0	0	4.65116			flea defensin	unknown [Arabidopsis thaliana] 39 0.051	0.051	gi|21618072	27	51	Arabidopsis thaliana	UNKNOWN ARABIDOPSIS THALIANA LCR59 PLANT DEFENSIN-FUSION LCR59_ARATH LOW-MOLECULAR-WEIGHT CYSTEINE-RICH PRECURSOR DEFENSIN FUSION LOW MOLECULAR-WEIGHT MOLECULAR WEIGHT CYSTEINE RICH HELIANTHUS ANNUUS LONG-CHAIN TOXIN TITYUS COSTATUS SCX38_TITCO INSECT-LIKE TOXIC TCO CHAIN INSECT LIKE NEUROTOXIN TZ2 ZULIANUS DROSOPHILA MELANOGASTER NOTCH GROWTH FACTOR DEVELOPMENTAL CG3936-PA NOTCH_DROME NEUROGENIC…																					MMTV_SAg	0.43	EGF	0.23
Antigen 5 family
cluster-95	cluster-95	SIG	17-18	28.087	9.53	26.271	9.58	0	0	9.01961		FR32-2 -> VIGHFTQLVWATTTK 174|	salivary antigen 5 1	venom allergen [Aedes aegypti] 162 1e-038	1E-038	gi|108871867	43	93	Aedes aegypti	VENOM ALLERGEN AEDES AEGYPTI SALIVARY 2 CTENOCEPHALIDES FELIS SECRETED ANTIGEN-5 AG5-2 ALBOPICTUS ANTIGEN 5 AG5 PRECURSOR AG5-3 3 ANOPHELES GAMBIAE STR. PEST PHLEBOTOMUS PAPATASI STOMOXYS CALCITRANS RELATED AG5-1 1 5-RELATED DARLINGI FAMILY CULEX PIPIENS QUINQUEFASCIATUS SP07 PERNICIOSUS	CG32679 - extracellular region	9e-29	trypsin inhibitor activity||serine-type endopeptidase inhibitor activity||endopeptidase inhibitor activity||protease inhibitor activity||enzyme inhibitor activity||enzyme regulator activity||molecular_function	molecular_function	enzyme regulator activity	GO:0030304	1e-12	cellular component unknown||cellular_component	cellular_component	cellular component unknown	GO:0008372	1e-12	biological process unknown||biological_process	molecular_function	enzyme regulator activity	GO:0000004	1e-12	Defense-related protein containing SCP domain	3E-027	Function unknown]	SCP	4E-026	SCP	9E-031
FS peptide family
cluster-133	cluster-133	SIG	21-22	8.849	8.8	6.461	8.49	0	0	12.3457		FR24-28 -> PGIIVVPGGCKDKNDVEGCK 29|	salivary peptide FS-8	Activated in blocked unfolded protein	4.7	gi|1326321	27	22	Caenorhabditis elegans	ACTIVATED IN BLOCKED UNFOLDED RESPONSE 3 CAENORHABDITIS ELEGANS FAMILY MEMBER ABU-3 ABU HYPOTHETICAL BLASTOPIRELLULA MARINA DSM 3645 UNKNOWN ARABIDOPSIS THALIANA CHAIN RELEASE FACTOR 2 SACCHAROPHAGUS DEGRADANS 2-40 DROSOPHILA MELANOGASTER CHITINASE-A SECALE CEREALE Q9FRV1 CHIA_SECCE BASIC ENDOCHITINASE A PRECURSOR RYE RSC-A CHITINASE RSC ASPERGILLUS TERREUS 4 ABU-4 PRION-LIKE- Q N-RICH -DOMAIN-BE…
XC-92	XC-92	SIG	18-19	8.98	5.2	6.872	4.85	0	0	6.25			salivary peptide FS-18	OSJNBa0061G20.7 [Oryza sativa (japo	0.11	gi|50923471	32	7	Oryza sativa (japonica cultivar-group)	OSJNBA0061G20.7 ORYZA SATIVA JAPONICA CULTIVAR-GROUP CULTIVAR GROUP TRANSPOSABLE ELEMENT TRANSPOSON CACTA EN SPM SUB-CLASS SUB CLASS TRANSPOSASE FAMILY TNP2 ZEA MAYS EXPRESSED OSJNBA0073L13.5 ARABIDOPSIS THALIANA TNP2-LIKE LIKE CLUSTER CONTAINING PROCHLOROCOCCUS MARINUS SUBSP. STR. EXCRETORY SECRETORY MUCIN MUC-5 TOXOCARA CANIS MUC 5 LCR50 LCR50_ARATH LOW-MOLECULAR-WEIGHT CYSTEINE-RICH PRECURSOR …
XC-54	XC-54	SIG	19-20	10.862	5.08	8.585	4.87	0	0	5.26316			salivary peptide FS-11	unknown protein [Arabidopsis thalia	2.8	gi|18422544	33	21	Arabidopsis thaliana	UNKNOWN ARABIDOPSIS THALIANA UNNAMED PRODUCT F-BOX FAMILY HYPOTHETICAL CANDIDA ALBICANS DDBDRAFT_0190107 DICTYOSTELIUM DISCOIDEUM AX4 SIMILAR TO LOW-DENSITY LIPOPROTEIN RECEPTOR-RELATED 2 PRECURSOR MEGALIN GLYCOPROTEIN 330 CANIS FAMILIARIS LOW DENSITY RECEPTOR RELATED PSYCHROFLEXUS TORQUIS ATCC ANOPHELES GAMBIAE STR. PEST FUNGAL PROTEASE-SPECIFIC INHIBITOR-F BOMBYX MORI PROTEASE INHIBITOR F FPI-F…																							LCCL	0.25
cluster-119	cluster-119	SIG	19-20	9.436	6.52	7.243	5.69	0	0	6.97674			salivary peptide FS-7	PREDICTED: similar to Low-density l	0.57	gi|74004825	35	1	Canis familiaris	SIMILAR TO LOW-DENSITY LIPOPROTEIN RECEPTOR-RELATED 2 PRECURSOR MEGALIN GLYCOPROTEIN 330 CANIS FAMILIARIS LOW DENSITY RECEPTOR RELATED PFEMP1 VARIANT 1 STRAIN MC HYPOTHETICAL ORYZA SATIVA JAPONICA CULTIVAR-GROUP CULTIVAR GROUP TAURUS DIDELPHIS VIRGINIANA ADHESIN CAENORHABDITIS BRIGGSAE IG LAMBDA CHAIN V-III REGION SH MACACA MULATTA V III NEUROHYPOPHYSIAL HORMONES N-TERMINAL DOMAIN CONTAINING TETR…																					DUF1101	0.56
XC-63salivary	XC-63salivary	SIG	19-20	10.649	5.27	8.464	4.99	0	0	6.38298		FRD4-3 -> GSNVHYENGNINPDDCFCF 66|	salivary peptide FS-13	salivary antigen 1 precursor [Ctenocep	0.94	gi|4336703	29	57	Ctenocephalides felis	SALIVARY ANTIGEN 1 PRECURSOR CTENOCEPHALIDES FELIS CTF1_CTEFE FS-I ALLERGEN CTE F FS I VARIANT-SPECIFIC SURFACE PLASMODIUM FALCIPARUM VARIANT SPECIFIC LCR13 ARABIDOPSIS THALIANA LCR13_ARATH LOW-MOLECULAR-WEIGHT CYSTEINE-RICH LOW MOLECULAR-WEIGHT MOLECULAR WEIGHT CYSTEINE RICH H FARNESYLTRANSFERASE BETA SUBUNIT 3D7 TISSUE FACTOR PATHWAY INHIBITOR-2 RATTUS NORVEGICUS INHIBITOR 2 SECRETED WITH TIL D…																		Alpha-macroglobulin	0.52	Posttranslational modification, protein turnover, chaperones]
XC-7-90-90-48	XC-7-90-90-48	SIG	21-22	8.106	8.82	5.789	8.83	0	0	8.21918			salivary peptide FS-14	perlecan [Aedes aegypti] 35 0.98	0.98	gi|108872076	32	1	Aedes aegypti	PERLECAN AEDES AEGYPTI ACTIVATED IN BLOCKED UNFOLDED RESPONSE 3 CAENORHABDITIS ELEGANS FAMILY MEMBER ABU-3 ABU SIMILAR TO LOW-DENSITY LIPOPROTEIN RECEPTOR-RELATED 1B PRECURSOR PROTEIN-DELETED TUMOR LRP-DIT DANIO RERIO LOW DENSITY RECEPTOR RELATED DELETED LRP DIT ANOPHELES GAMBIAE STR. PEST SALIVARY ANTIGEN 1 CTENOCEPHALIDES FELIS CTF1_CTEFE FS-I ALLERGEN CTE F FS I GALLUS 2 LRP-2 UNNAMED PRODUCT …																							PSA	0.48
XC-80	XC-80	SIG	19-20	10.018	8.4	7.925	8.18	3	3.22581	9.67742		FRD1-3 -> PTEENDTLR 34|	salivary peptide of 7.9 kDa	unknown protein [Arabidopsis tha	1.2	gi|79313917	35	110	Arabidopsis thaliana	UNKNOWN ARABIDOPSIS THALIANA INTEGRIN ALPHA L MUS MUSCULUS ITAL_MOUSE ALPHA-L PRECURSOR LEUKOCYTE ADHESION GLYCOPROTEIN LFA-1 CHAIN LFA-1A FUNCTION-ASSOCIATED MOLECULE 1 LYMPHOCYTE ANTIGEN LY-15 CD11A FUCTION-ASSOCIATED MOLECULE-1-ALPHA LFA FUNCTION ASSOCIATED LY 15 FUCTION UNNAMED PRODUCT DROSOPHILA PSEUDOOBSCURA HYPOTHETICAL CAENORHABDITIS BRIGGSAE EGF-LIKE-DOMAIN MULTIPLE 7 DANIO RERIO LIKE-DO…
XC-7-90-90-51	XC-7-90-90-51	SIG	19-20	9.2	8.68	7.152	8.7	0	0	6.97674		FRD4-1 -> LQVPNICKPNENDDKCNHF 39|FRD4-2 -> ICKPNENDDK 44|	putative trypsin inhibitor	putative trypsin inhibitor 6 [Arabid	0.001	gi|45597901	29	96	Arabidopsis thaliana	TRYPSIN INHIBITOR 6 ARABIDOPSIS THALIANA ITI6_ARATH PRECURSOR I6 LYRATA SUBSP. PETRAEA SALIVARY ANTIGEN 1 CTENOCEPHALIDES FELIS CTF1_CTEFE FS-I ALLERGEN CTE F FS I HYPOTHETICAL AAEL_AAEL003843 AEDES AEGYPTI AAEL_AAEL003848 H AAEL_AAEL003821 SIMILAR TO FIBRILLIN 2 APIS MELLIFERA TRIBOLIUM CASTANEUM TETRAHYMENA THERMOPHILA LCR49 LCR49_ARATH LOW-MOLECULAR-WEIGHT CYSTEINE-RICH LOW MOLECULAR-WEIGHT MO…																							LPD_N	0.42
XC-44	XC-44	SIG	19-20	10.22	4.61	8.156	4.46	0	0	4.30107		FRD7-1 -> CGSDFGFCNEASEDKK 69|FRD7-2 -> NSAECMNNKPKPN 24|	salivary peptide FS-24	unknown protein [Arabidopsis tha	0.15	gi|79327247	26	114	Arabidopsis thaliana	UNKNOWN ARABIDOPSIS THALIANA SALIVARY ANTIGEN 1 PRECURSOR CTENOCEPHALIDES FELIS CTF1_CTEFE FS-I ALLERGEN CTE F FS I HYPOTHETICAL CRYPTOSPORIDIUM PARVUM IOWA II LARGE LOW COMLEXITY POTENTIAL ZINC RIBBON TRANSCRIPTS IDENTIFIED BY EST TETRAHYMENA THERMOPHILA MAGNAPORTHE GRISEA CAENORHABDITIS ELEGANS KNOTTIN MEDICAGO TRUNCATULA SJCHGC01595 SCHISTOSOMA JAPONICUM DEBARYOMYCES HANSENII UNNAMED PRODUCT E…																							WNT1	0.63
XC-78	XC-78	SIG	19-20	10.776	8.65	8.635	8.82	0	0	8		FR39-9 -> TGTDTTPNIEVGNGLAK 28|FR40-10 -> TGTDTTPNIEVGNGLAK 28|FRD2-5 -> GNGLAKVPGVCTGAGDKDTKNK 39|FRD2-6 -> VPGVCTGAGDKDTK 45|	salivary peptide FS-6	FS-H precursor 42 0.010	0.010	gi|1575479	24	97		PRECURSOR FS H CHAIN CRYSTAL STRUCTURE TOXIN CHIMERA BETWEEN LQH-ALPHA-IT FROM SCORPION LEIURUS QUINQUESTRIATUS HEBRAEUS AAH2 ANDROCTONUS AUSTRALIS HECTOR LQH ALPHA-IT ALPHA IT SALIVARY ANTIGEN 1 CTENOCEPHALIDES FELIS CTF1_CTEFE FS-I ALLERGEN CTE F I SCX5_LEIQU NEUROTOXIN V LQQ LQQ5 INITIO DETERMINATION REFINEMENT A SCX2_ANDAU 2 II AAH AAHII SCX3_BUTOC 3 III BOT BOTIII Q9BLM4 SCXA_ANDAU PCD 1005 …																		Tripeptidyl peptidase II	0.55	Posttranslational modification, protein turnover, chaperones]
XC-58	XC-58	SIG	19-20	11.39	4.66	9.155	4.54	0	0	4		FRD1-10 -> TIDIADSAAEIENLCELSQR 35|	salivary peptide FS-3	salivary antigen 1 precursor [Ctenocep	2E-004	gi|4336703	27	59	Ctenocephalides felis	SALIVARY ANTIGEN 1 PRECURSOR CTENOCEPHALIDES FELIS CTF1_CTEFE FS-I ALLERGEN CTE F FS I H HYPOTHETICAL MUS MUSCULUS SIMILAR TO ZINC FINGER 426 RATTUS NORVEGICUS TETRAHYMENA THERMOPHILA DOMAIN LSD1 SUBCLASS FAMILY SYNTAXIN 5 SCHIZOSACCHAROMYCES POMBE DICTYOSTELIUM DISCOIDEUM DDBDRAFT_0217989 AX4 DROSOPHILA PSEUDOOBSCURA ESOPHAGEAL GLAND CELL SECRETORY 11 MELOIDOGYNE INCOGNITA BINDING KINASE SERINE …																					SLAP	0.35
XC-7-90-90-50-CLU	XC-7-90-90-50-CLU	SIG	19-20	10.263	8.73	8.08	8.82	0	0	13.5417		FR01-6 -> FQADQEIGNGLATAK 32|FR02-1 -> FQADQEIGNGLATAK 32|FR39-6 -> FQADQEIGNGLATAK 32|FR40-4 -> FQADQEIGNGLATAK 32|FRD3-6 -> FQADQEIGNGLATAK 32|FRD3-9 -> FQADQEIGNGLATAK 32|	salivary peptide FS-15	PREDICTED: similar to Fibrillin 2 p	0.003	gi|50761388	31	2	Gallus gallus	SIMILAR TO FIBRILLIN 2 PRECURSOR GALLUS FS H ANKYRIN REPEAT FAMILY PROTEIN-RELATED TETRAHYMENA THERMOPHILA RELATED SALIVARY ANTIGEN 1 CTENOCEPHALIDES FELIS CTF1_CTEFE FS-I ALLERGEN CTE F I ZINC FINGER 346 RATTUS NORVEGICUS MUS MUSCULUS ZN346_MOUSE ANOTHER DOUBLE-STRANDED RNA-BINDING JAZ DOUBLE STRANDED RNA BINDING BOWMAN-BIRK SERINE PROTEASE INHIBITOR BOWMAN BIRK HYPOTHETICAL HOMO SAPIENS UNNAMED…																		Low-density lipoprotein receptors containing Ca2+-binding EGF-like domains	0.63	Signal transduction mechanisms]			ADEAMc	0.38
cluster-169	cluster-169	SIG	19-20	10.135	7.5	7.951	6.86	0	0	12.766		FR40-6 -> TGGQQTGDNQVAIPSGTHILQGYCK 28|	salivary peptide FS-23	FS-H precursor 115 4e-025	4E-025	gi|1575479	56	98		PRECURSOR FS H CG6383-PA ISOFORM A DROSOPHILA MELANOGASTER CRUMBS CRB_DROME 95F CG6383-PB B NOTCH2 RATTUS NORVEGICUS NOTC2_RAT NEUROGENIC LOCUS NOTCH HOMOLOG 2 CONTAINS EXTRACELLULAR TRUNCATION INTRACELLULAR DOMAIN PSEUDOOBSCURA SALK-6 EPHYDATIA FLUVIATILIS SALK 6 SIMILAR TO MELLIFERA HYPOTHETICAL CAENORHABDITIS BRIGGSAE BACR25B3.11 PERLECAN V E D C MEGF6 EGF-LIKE-DOMAIN MULTIPLE 3 MEGF6_RAT EPID…	crumbs - plasma membrane - apical plasma membrane - apicolateral plasma membrane - establishment and/or maintenance of cell polarity - establishment and/or maintenance of polarity of embryonic epithelium - establishment and/or maintenance of polarity of follicular epithelium - zonula adherens assembly - zonula adherens maintenance - photoreceptor maintenance - dorsal closure, amnioserosa morpholo…	0.003	protein binding||binding||molecular_function	molecular_function	binding	GO:0005515	0.003	plasma membrane||membrane||cell part||cellular_component	cellular_component	cell part	GO:0005886	0.003	zonula adherens assembly||intercellular junction assembly||protein complex assembly||protein metabolism||primary metabolism||metabolism||physiological process||biological_process	molecular_function	binding	GO:0045186	0.003
cluster-145	cluster-145	SIG	18-19	11.867	8.34	9.723	8.17	0	0	6.73077		FRD1-4 -> SRSNTVEVTK 20|	salivary peptide FS-1	FS-H precursor 47 2e-004	2E-004	gi|1575479	32	106		PRECURSOR FS H SALIVARY ANTIGEN 1 CTENOCEPHALIDES FELIS CTF1_CTEFE FS-I ALLERGEN CTE F I HYPOTHETICAL XENOPUS TROPICALIS TRYPANOSOMA CRUZI STRAIN CL BRENER CONSERVED LAEVIS THREE PRIME HISTONE MRNA EXONUCLEASE RATTUS NORVEGICUS EXORIBONUCLEASE Q5FVR4 THEX1_RAT 3'-5' TETRAHYMENA THERMOPHILA ORYZA SATIVA JAPONICA CULTIVAR-GROUP CULTIVAR GROUP TRANSPOSASE IS605-TNPB FAMILY BACILLUS CEREUS PYRUVATE P…																		Uncharacterized conserved protein, contains laminin, cadherin and EGF domains	0.32	Signal transduction mechanisms]
XC-7-90-90-49	XC-7-90-90-49	SIG	22-23	8.648	4.57	6.275	4.38	0	0	11.25		FRD3-4 -> TKLYGDEGCK 39|FRD3-7 -> TKLYGDEGCK 39|	salivary peptide FS-22	FS-H precursor 41 0.017	0.017	gi|1575479	34	51		PRECURSOR FS H EGF-LIKE DOMAIN-CONTAINING DICTYOSTELIUM DISCOIDEUM AX4 DOMAIN CONTAINING SIMILAR TO GALLUS CHICKEN . 190 KDA TENASCIN HYPOTHETICAL DDBDRAFT_0203463 MUSCULUS ENDOTHELIAL-SPECIFIC RECEPTOR TYROSINE KINASE MUS TIE-2=RECEPTOR MICE BALB P4-P8 BRAIN CAPILLARIES 1123 AA ENDOTHELIAL SPECIFIC TIE 2=RECEPTOR TIE-2=RECEPTOR-LIKE RATS 1083 2=RECEPTOR-LIKE LIKE TIE2_MOUSE ANGIOPOIETIN-1 TYROSI…																							Sema	0.29
Novel polypeptides
XC-3	XC-3	SIG	22-23	3.836	4.41	1.5	4	0	0	2.85714			salivary peptide of 1.5 kDa similar to carboxyterminus of serine protease ihibitors	hypothetical protein Npun02003292	24	gi|23127776	57	25	Nostoc punctiforme PCC 73102	HYPOTHETICAL NOSTOC PUNCTIFORME PCC SURFACE LIPOPROTEIN METHANOSARCINA ACETIVORANS C2A CBEIDRAFT_0046 CLOSTRIDIUM BEIJERINCKI NCIMB 8052
XC-56	XC-56	SIG	21-22	4.954	5.1	2.713	4.72	0	0	2.32558			salivary peptide of 2.7 kDa - similar to HIV gp160 and inhibitory peptides - similar to CCR5 receptor	lysosomal membrane glycoprotein [Lumb	6.2	gi|6066482	43	12	Lumbricus rubellus	LYSOSOMAL MEMBRANE GLYCOPROTEIN LUMBRICUS RUBELLUS SENSORY BOX HISTIDINE KINASE RESPONSE REGULATOR DESULFOVIBRIO VULGARIS SUBSP. STR. HILDENBOROUGH DIOSCORIN CLASS A PRECURSOR ORYZA SATIVA JAPONICA CULTIVAR-GROUP CULTIVAR GROUP HHK1P GIBBERELLA MONILIFORMIS HYPOTHETICAL ZEAE PH-1																							PBPe	0.39
XC-41	XC-41	SIG	24-25	6.311	8.21	3.533	6.75	1	1.66667	15		FRD20-1 -> HKLESQLASGAGK 31|FRD20-3 -> SQLASGAGK 35|FRD20-4 -> KLESQLASGAGK 32|FRD20-5 -> KLESQLASGAGKG 32|FRD20-6 -> LESQLASGAGK 33|FRD20-7 -> ESQLASGAGK 34|FRU6-1 -> ESQLASGAGKGVSSDFGGTGADGF 34|FRU6-2 -> LESQLASGAGK 33|FRU6-3 -> QLSTMTVHKLESQLASGAGKGVSSDFGGTGADGF 24|FRU6-4 -> ESQLASGAGKGVSSDFGGTGADGFG 34|	gly rich carboxyterminus weakly similar to carboxyterminus of TGF-beta	Prion-like-(q/n-rich)-domain-bearing	0.94	gi|51011306	30	7	Caenorhabditis elegans	PRION-LIKE- Q N-RICH -DOMAIN-BEARING 40 CAENORHABDITIS ELEGANS FAMILY MEMBER PQN-40 PRION LIKE- LIKE N RICH DOMAIN-BEARING DOMAIN BEARING PQN KERATIN TYPE IIE ACIPENSER BAERII HYPOTHETICAL BRIGGSAE ALDEHYDE DEHYDROGENASE RALSTONIA METALLIDURANS CH34 NAD+ EUTROPHA BURKHOLDERIA PSEUDOMALLEI MALLEI 406E PASTEUR ATCC NAD-DEPENDENT DEHYDROGENASES NCTC HORSE 4 SAVP1 DEPENDENT H16 THAILANDENSIS E264 668…
cluster-113	cluster-113	SIG	26-27	6.862	11.32	3.734	6.67	0	0	1.69491			similar to Cys rich domains of tick metalloproteases	hypothetical protein [Ixodes ricinus] 44 0.002	0.002	gi|5911708	48	10	Ixodes ricinus	HYPOTHETICAL IXODES RICINUS SALIVARY GLAND METALLOPROTEASE SCAPULARIS BOOPHILUS MICROPLUS HAEMAPHYSALIS LONGICORNIS MULTIDRUG EFFLUX RHODOBACTER SPHAEROIDES ATCC CONSERVED WITH TPR REPEAT CYTOPHAGA HUTCHINSONII TRANSMEMBRANE PERMEASE FBPB MANNHEIMIA HAEMOLYTICA CARBOXYDOTHERMUS HYDROGENOFORMANS MOLYBDOPTERIN OXIDOREDUCTASE MOORELLA THERMOACETICA
XC-43	XC-43	SIG	23-24	6.531	4.31	3.871	4.31	0	0	6.77966		FRD12-2 -> QRGEGGNGMEPIPEDVLNEALNA 36|FRD12-3 -> VEAEVAQPK 25|FRD12-6 -> GEGGNGMEPIPEDVLNEALNA 38|FRU9-1 -> VEAEVAQPK 25|FRU9-2 -> QRGEGGNGMEPIPEDVLNEALNA 36|FRU9-3 -> GEGGNGMEPIPEDVLNEALNA 38|FRU9-4 -> PEDVLNEALNA 48|FRU9-5 -> VEAEVAQPKLYQRGEGGNGMEPIPEDVLNEALNA 25|	salivary peptide of 3.8 kDa	P0468B07.28 [Oryza sativa (japonica	8.0	gi|34909170	34	37	Oryza sativa (japonica cultivar-group)	ORYZA SATIVA JAPONICA CULTIVAR-GROUP SERINE PROTEASE INHIBITOR-LIKE CULTIVAR GROUP INHIBITOR LIKE SODIUM SOLUTE SYMPORTER FAMILY PELODICTYON LUTEOLUM DSM 273 PEPTIDASE M50 MEMBRANE-ASSOCIATED ZINC METALLOPEPTIDASE MARINOBACTER AQUAEOLEI VT8 MEMBRANE ASSOCIATED HYPOTHETICAL PARVULARCULA BERMUDENSIS PSEUDOMONAS AERUGINOSA PAO1 MULTI-DOMAIN BETA-KETOACYL SYNTHASE PSYCHROFLEXUS TORQUIS ATCC MULTI DOM…																					RR_TM4-6	0.66
XC-105	XC-105	SIG	21-22	6.282	6.5	3.988	5.3	1	1.66667	8.33333		FRD1-1 -> MSTLDPSSAHK 41|	salivary peptide of 3.9 kDa with weak similrity to calcitonin	Serpentine receptor, class x protein	1.6	gi|60543539	38	15	Caenorhabditis elegans	SERPENTINE RECEPTOR CLASS X 67 CAENORHABDITIS ELEGANS FAMILY MEMBER SRX-67 HYPOTHETICAL ASPERGILLUS NIDULANS FGSC A4 PLASMODIUM YOELII STR. 17XNL PFS38 PROBABLE MFS TRANSPORTER CHROMOBACTERIUM VIOLACEUM ATCC SENSORY BOX HISTIDINE KINASE RESPONSE REGULATOR HYBRID PSEUDOMONAS ENTOMOPHILA L48 TERREUS DEBARYOMYCES HANSENII UNNAMED PRODUCT POLYMERASE APPLE MOSAIC VIRUS SECRETION SYSTEM VIRB9 EHRLICHIA…																							CALCITONIN	0.038
XC-1	XC-1	SIG	25-26	7.835	9.94	5.173	9.51	0	0	2.89855		FRD1-2 -> LCKTACMFFKVK 30|	salivary protein of 7.87 kDa	hypothetical protein PY05963 [Plasm	2.1	gi|82597068	33	13	Plasmodium yoelii yoelii	HYPOTHETICAL PLASMODIUM YOELII STR. 17XNL STREPTOCOCCUS PYOGENES UNKNOWN ARABIDOPSIS THALIANA CONSERVED MYCOPLASMA SYNOVIAE 53 HISTONE H3 ENCEPHALITOZOON CUNICULI GB-M1 Q8SQP3 H3L_ENCCU H3-LIKE LIKE SIMILAR TO MAP MICROTUBULE AFFINITY-REGULATING KINASE 3 ISOFORM CANIS FAMILIARIS AFFINITY REGULATING SPAC607.09C SCHIZOSACCHAROMYCES POMBE BTN1_SCHPO BTN1 972H STAPHYLOCOCCUS EPIDERMIDIS RP62A SULFOLO…																					Nucleo_P87	0.32	CYCc	0.47
XC-42	XC-42	SIG	23-24	8.036	4.11	5.39	3.95	0	0	5.47945		FRD12-2 -> QRGEGGNGMEPIPEDVLNEALNA 50|FRD12-3 -> VEAEVAQPK 39|FRD12-5 -> EVEAEVAQPK 38|FRD12-6 -> GEGGNGMEPIPEDVLNEALNA 52|FRU9-1 -> VEAEVAQPK 39|FRU9-2 -> QRGEGGNGMEPIPEDVLNEALNA 50|FRU9-3 -> GEGGNGMEPIPEDVLNEALNA 52|FRU9-4 -> PEDVLNEALNA 62|FRU9-5 -> VEAEVAQPKLYQRGEGGNGMEPIPEDVLNEALNA 39|	salivary peptide of 5.4 kDa	ABC transporter-related protein [Geob	6.3	gi|78194937	40	7	Geobacter metallireducens GS-15	TRANSPORTER-RELATED GEOBACTER METALLIREDUCENS GS-15 TRANSPORTER RELATED GS 15 UNKNOWN FOR IMAGE XENOPUS LAEVIS TROGLODYTES SIMILAR TO PATERNALLY EXPRESSED 3 GENE PAN HYPOTHETICAL CAENORHABDITIS BRIGGSAE HOMO SAPIENS ISOFORM 2 KRUPPEL-TYPE ZINC FINGER KRUPPEL TYPE 1 Q9GZU2 PEG3_HUMAN CONSERVED PLASMODIUM FALCIPARUM 3D7 OPIOID GROWTH FACTOR RECEPTOR GALLUS DANIO RERIO LEISHMANIA MAJOR CYCLIC NUCLEO…
XC-2	XC-2	SIG	19-20	8.232	8.86	6.056	8.85	0	0	4.05405	XC-2 -> AKKYSDcVKKNDQHRIPGL 19	FRD9-5 -> ENPSDCTNTKCDTVCR 40|FRD9-6 -> IPGLCKENPSDCTNTK 34|	salivary peptide of 6.6 kDa similar to patented peptide hormone receptor sequences	PREDICTED: similar to CG33950-PD, i	0.57	gi|91082477	36	1	Tribolium castaneum	SIMILAR TO ISOFORM D TRIBOLIUM CASTANEUM PROTHROMBIN ACTIVATOR EOMP06 ECHIS OCELLATUS GLYCOPROTEIN RECEPTOR MEGALIN PRECURSOR HOMO SAPIENS UNKNOWN DENSITY LIPOPROTEIN-RELATED 2 LRP2_HUMAN LOW-DENSITY LIPOPROTEIN RECEPTOR-RELATED 330 RELATED PAN TROGLODYTES 1 MACACA MULATTA LDL AEDES AEGYPTI LOW ANOPHELES GAMBIAE STR. PEST SURFACE ANTIGEN A PARAMECIUM TETRAURELIA ECARIN CARINATUS ECAR_ECHCA APIS M…																										XC-2 -> AKKYSDcVKKNDQHRIPGL 19
cluster-60	cluster-60	BL	19-20	8.92	4.23	6.823	4.14	2	2.40964	9.63856		FR09-11 -> GSKDEGSLGDDNKK 56|FR10-12 -> GSKDEGSLGDDNKK 56|FR11-34 -> GSKDEGSLGDDNKK 56|	salivary peptide of 6.8 kDa	PREDICTED: similar to FYVE, RhoGEF	0.11	gi|76661294	34	4	Bos taurus	SIMILAR TO FYVE RHOGEF PH DOMAIN CONTAINING 5 ZINC FINGER 23 BOS TAURUS XENOPUS LAEVIS SUBMAXILLARY APOMUCIN PAN TROGLODYTES FKBP39 DROSOPHILA MELANOGASTER CG6226-PA FK506-BINDING FKB39_DROME NUCLEAR PEPTIDYL-PROLYL CIS-TRANS ISOMERASE PPIASE ROTAMASE BINDING PEPTIDYL PROLYL CIS TRANS HYPOTHETICAL GIBBERELLA ZEAE PH-1 UNNAMED PRODUCT SAIMIRIINE HERPESVIRUS 2 VG48_SHV21 GENE 48 ORF48 STRAIN 11 ORY…																		Predicted Rho GTPase-activating protein	0.77	Signal transduction mechanisms]	CobT	0.55
XC-68	XC-68	SIG	19-20	9.018	8.84	6.855	8.68	0	0	9.63856			salivary peptide weakly similar to arthropod defensins	Y64G10A.7 [Caenorhabditis elegans] 39 0.085	0.085	gi|17543898	44	3	Caenorhabditis elegans	CAENORHABDITIS ELEGANS HYPOTHETICAL Y64G10A.F CANDIDA GLABRATA UNNAMED PRODUCT DEATH ABNORMALITY FAMILY MEMBER CED-1 Y47H9C.4C Y47H9C.4B Y47H9C.4A BRIGGSAE ARABIDOPSIS THALIANA EXPRESSED UNKNOWN LCR5_ARATH LOW-MOLECULAR-WEIGHT CYSTEINE-RICH PRECURSOR LOW MOLECULAR-WEIGHT MOLECULAR WEIGHT CYSTEINE RICH SIMILAR TO ENDOTHELIAL CELL-SPECIFIC MOLECULE 1 ESM-1 SECRETORY DANIO RERIO CELL SPECIFIC ESM AN…																		Mucin/alpha-tectorin	0.19	Extracellular structures]
XC-24	XC-24	SIG	22-23	9.543	8.76	7.088	8.31	1	1.19048	4.7619	XC-1 -> EITVTSVDDFRQQKEAMK 22	FR40-1 -> KAEDALNEFKK 41|FR40-2 -> SLEGLSGQEALKK 52|FR40-3 -> VLPTILGTSK 72|	salivary protein of 7.1 kDa	Uncharacterized protein containing Fi	0.068	gi|56178804	32	20	Idiomarina loihiensis L2TR	UNCHARACTERIZED CONTAINING FIC DOMAIN IDIOMARINA LOIHIENSIS L2TR HYPOTHETICAL NITROSOCOCCUS OCEANI ATCC L-SERINE DEHYDRATASE ALPHA SUBUNIT CLOSTRIDIUM SP. OHILAS SERINE NOSTOC PCC 7120 PLASMODIUM BERGHEI STRAIN ANKA ENTAMOEBA HISTOLYTICA HM-1 IMSS CONSERVED UNKNOWN PARACHLAMYDIA UWE25 CANDIDATUS PROTOCHLAMYDIA AMOEBOPHILA ATP-BINDING REGION ATPASE-LIKE HISTIDINE KINASE HAMP INTERNAL ALKALIPHILUS …																		Mitochondrial import inner membrane translocase, subunit TIM44	0.41	Intracellular trafficking, secretion, and vesicular transport]	Gemini_V1	0.17	CLb	0.51	XC-1 -> EITVTSVDDFRQQKEAMK 22
XC-66	XC-66	SIG	21-22	9.694	9.52	7.297	9.7	1	1.08696	13.0435			salivary peptide of 7.2 kDa	putative chalcose glycosyltransferase	0.43	gi|45934801	32	15	Streptomyces bikiniensis	CHALCOSE GLYCOSYLTRANSFERASE STREPTOMYCES BIKINIENSIS CHALCOSYLTRANSFERASE SP. KCTC DROSOPHILA PSEUDOOBSCURA HYPOTHETICAL MAGNAPORTHE GRISEA TRANSMEMBRANE SINORHIZOBIUM MELILOTI SECRETED XANTHOMONAS CAMPESTRIS PV. VESICATORIA STR. ALPHA 2B ADRENERGIC RECEPTOR VOMBATUS URSINUS HOMEOBOX C13 MUS MUSCULUS TRANSCRIPTION FACTOR HOMEODOMAIN HXC13_MOUSE HOX-C13 CONSERVED AXONOPODIS CITRI 306 SIMILAR TO R…																					DUF409	0.21	DAGKa	0.70
XC-75	XC-75	SIG	17-18	9.656	6.7	7.802	6.92	6	6.66667	8.88889		FR40-9 -> QSNFDSAVNTLSNQLGPSTGR 40|FRD3-1 -> SNQLGPSTGR 51|FRD3-2 -> QEDTSHITDDLVGK 68|FRD3-3 -> NQLGPSTGR 52|	salivary protein of 9.68 kDa	unknown [Mannheimia succiniciproducen	6.2	gi|52307849	34	8	Mannheimia succiniciproducens MBEL55E	UNKNOWN MANNHEIMIA SUCCINICIPRODUCENS MBEL55E HYPOTHETICAL AFL024WP ASHBYA GOSSYPII ATCC EREMOTHECIUM CRYPTOSPORIDIUM PARVUM IOWA II FINGER DOMAIN AT N-TERMINUS CCCH C-TERMINUS INVOLVED IN RNA METABOLISM HC-23 TERMINUS C HC 23 SURFACE TENACIBACULUM SP. TETRAHYMENA THERMOPHILA SIMILAR TO PATCHED CONTAINING 1 DANIO RERIO PHOSPHATE REGULATING NEUTRAL ENDOPEPTIDASE METALLOENDOPEPTIDASE HOMOLOG PEX X-…																		Rab3 effector RIM1 and related proteins, contain Rab3a binding domain	0.012	Intracellular trafficking, secretion, and vesicular transport]
cluster-149	cluster-149	SIG	22-23	21.913	5.95	19.341	5.96	6	3.04569	4.56853			salivary protein of 19.3 kDa	conserved hypothetical transmembrane	6E-004	gi|42492660	26	19	Mycoplasma mycoides subsp. mycoides SC str. PG1	CONSERVED HYPOTHETICAL TRANSMEMBRANE MYCOPLASMA MYCOIDES SUBSP. SC PLASMODIUM CHABAUDI DDBDRAFT_0185559 DICTYOSTELIUM DISCOIDEUM AX4 YOELII STR. 17XNL DDBDRAFT_0205443 ERYTHROCYTE MEMBRANE-ASSOCIATED ANTIGEN BERGHEI STRAIN ANKA MEMBRANE ASSOCIATED UNKNOWN LACTOCOCCUS LACTIS STARP REICHENOWI MCAP_0347 CAPRICOLUM ATCC WINGED HELIX DNA-BINDING DOMAIN-CONTAINING BINDING DOMAIN CONTAINING DDBDRAFT_016…	histidine kinase, protein kinase, Atypical group, HisK family protein kinase - protein amino acid phosphorylation	0.0005	molecular function unknown||molecular_function	molecular_function	molecular function unknown	GO:0005554	0.003	cellular component unknown||cellular_component	cellular_component	cellular component unknown	GO:0008372	0.003	biological process unknown||biological_process	molecular_function	molecular function unknown	GO:0000004	0.003						TBC	0.37
Housekeeping transcripts
Protein synthesis
XC-108	XC-108	CYT		10.585	11.85				4.34783	9.78261			ribosomal protein L37	ribosomal protein L37e [Biphyllus lu	6E-045	gi|70909881	91	100	Biphyllus lunatus	RIBOSOMAL L37E BIPHYLLUS LUNATUS SIMILAR TO PROBABLE 60S L37-A TRIBOLIUM CASTANEUM L37 A TIMARCHA BALEARICA SPODOPTERA FRUGIPERDA RL37_SPOFR BOMBYX MORI PLUTELLA XYLOSTELLA CG9091-PA DROSOPHILA MELANOGASTER L37A Q9VXX8 RL371_DROME PSEUDOOBSCURA YAKUBA SPHAERIUS SP. LYSIPHLEBUS TESTACEIPES AEDES AEGYPTI MELLIFERA IXODES PACIFICUS SCAPULARIS ANOPHELES GAMBIAE STR. PEST 12 LONOMIA OBLIQUA PAGRUS MAJ…	Ribosomal protein L37a - structural constituent of ribosome - cytosolic large ribosomal subunit (sensu Eukaryota) - protein biosynthesis - ribosome	2e-43	structural constituent of ribosome||structural molecule activity||molecular_function	molecular_function	structural molecule activity	GO:0003735	2e-43	cytosolic large ribosomal subunit (sensu Eukaryota)||cytosolic ribosome (sensu Eukaryota)||ribosome||ribonucleoprotein complex||protein complex||cellular_component	cellular_component	protein complex	GO:0005842	2e-43	protein biosynthesis||cellular protein metabolism||protein metabolism||primary metabolism||metabolism||physiological process||biological_process	molecular_function	structural molecule activity	GO:0006412	2e-43	60S ribosomal protein L37	2E-025	Translation, ribosomal structure and biogenesis]	Ribosomal_L37e	7E-012	RPOL9	0.24
XC-187	XC-187	CYT		16.934	10.1				0	7.43243			40S ribosomal protein S16	PREDICTED: similar to Ribosomal	3E-073	gi|110756571	90	100	Apis mellifera	SIMILAR TO RIBOSOMAL S16 CG4046-PA MELLIFERA DROSOPHILA MELANOGASTER YAKUBA RS16_DROME LYSIPHLEBUS TESTACEIPES S16E CICINDELA CAMPESTRIS PSEUDOOBSCURA AEDES ALBOPICTUS AEGYPTI RS16_AEDAE SCARABAEUS LATICOLLIS BOMBYX MORI SPODOPTERA FRUGIPERDA RS16_SPOFR TRIBOLIUM CASTANEUM ANOPHELES GAMBIAE STR. PEST 40S GALLUS RPS16 MUSCULUS RATTUS NORVEGICUS HOMO SAPIENS PAN TROGLODYTES ISOFORM 2 MACACA MULATTA…	Ribosomal protein S16 - structural constituent of ribosome - cytosolic small ribosomal subunit (sensu Eukaryota) - protein biosynthesis	3e-72	structural constituent of ribosome||structural molecule activity||molecular_function	molecular_function	structural molecule activity	GO:0003735	3e-72	cytosolic small ribosomal subunit (sensu Eukaryota)||small ribosomal subunit||protein complex||cellular_component	cellular_component	protein complex	GO:0005843	3e-72	protein biosynthesis||cellular protein metabolism||protein metabolism||primary metabolism||metabolism||physiological process||biological_process	molecular_function	structural molecule activity	GO:0006412	3e-72	40S ribosomal protein S16	9E-065	Translation, ribosomal structure and biogenesis]	Ribosomal_S9	3E-035
XC-73	XC-73	ANC		7.159	10.29				0	4.6875			ribosome associated membrane protein	ENSANGP00000025348 [Anopheles gambiae	6E-025	gi|30173800	85	100	Anopheles gambiae str. PEST	ANOPHELES GAMBIAE STR. PEST RIBOSOME-ASSOCIATED MEMBRANE 4 BOMBYX MORI RIBOSOME ASSOCIATED DROSOPHILA PSEUDOOBSCURA ISOFORM A MELANOGASTER AEDES AEGYPTI CONSERVED HYPOTHETICAL SIMILAR TO APIS MELLIFERA TRIBOLIUM CASTANEUM IXODES SCAPULARIS SAPIENS UNKNOWN FOR MGC XENOPUS TROPICALIS BOS TAURUS CHROMOSOME 13 OPEN READING FRAME 21 RATTUS NORVEGICUS 1 MUS MUSCULUS RAMP4-2 RAMP4 PAN TROGLODYTES DANIO …	CG32276 - endoplasmic reticulum - ribosome - protein modification	3e-25	molecular function unknown||molecular_function	molecular_function	molecular function unknown	GO:0005554	2e-19	cellular component unknown||cellular_component	cellular_component	cellular component unknown	GO:0008372	2e-19	biological process unknown||biological_process	molecular_function	molecular function unknown	GO:0000004	2e-19	Predicted membrane protein	3E-023	Function unknown]	RAMP4	3E-024	TFS2M	0.71
XC-97	XC-97	CYT		8.268	11.83				0	2.8169			ribosomal protein L29	PREDICTED: similar to Ribosomal	1E-026	gi|110766417	80	100	Apis mellifera	SIMILAR TO RIBOSOMAL L29 ISOFORM A APIS MELLIFERA LYSIPHLEBUS TESTACEIPES L29E TIMARCHA BALEARICA GEORISSUS SP. BOMBYX MORI SPODOPTERA FRUGIPERDA PLUTELLA XYLOSTELLA CURCULIO GLANDIUM TETRAODON FLUVIATILIS UNNAMED PRODUCT NIGROVIRIDIS ANOPHELES GAMBIAE STR. PEST AEDES AEGYPTI CONSERVED HYPOTHETICAL DROSOPHILA PSEUDOOBSCURA MELANOGASTER RPL29 YAKUBA C RL29_DROME GALLUS MEDICAGO TRUNCATULA 60S P23 …	Ribosomal protein L29 - structural constituent of ribosome - cytosolic large ribosomal subunit (sensu Eukaryota) - protein biosynthesis - ribosome	2e-19	structural constituent of ribosome||structural molecule activity||molecular_function	molecular_function	structural molecule activity	GO:0003735	2e-19	cytosolic large ribosomal subunit (sensu Eukaryota)||cytosolic ribosome (sensu Eukaryota)||ribosome||ribonucleoprotein complex||protein complex||cellular_component	cellular_component	protein complex	GO:0005842	2e-19	protein biosynthesis||cellular protein metabolism||protein metabolism||primary metabolism||metabolism||physiological process||biological_process	molecular_function	structural molecule activity	GO:0006412	2e-19	60S ribosomal protein L29	4E-006	Translation, ribosomal structure and biogenesis]	Ribosomal_L29e	0.002	EPEND	0.93
XC-101	XC-101	CYT		14.695	10.07				0	10			ribosomal protein S15A	CG2033-PC, isoform C [Drosophila mela	2E-067	gi|22832183	96	100	Drosophila pseudoobscura	CG2033-PC ISOFORM C DROSOPHILA MELANOGASTER CG2033-PD CG2033-PE CG2033-PA SIMILAR TO YAKUBA RIBOSOMAL 15A 40S SUBUNIT S15AA RS15A_DROME Q6XIM8 RS15A_DROYA PSEUDOOBSCURA PC PD PE PA S15A LYSIPHLEBUS TESTACEIPES TRIBOLIUM CASTANEUM MELLIFERA S15AB RS15B_DROME S15AE CURCULIO GLANDIUM BIPHYLLUS LUNATUS DIAPHORINA CITRI BOMBYX MORI SPODOPTERA FRUGIPERDA S24 MARSUPENAEUS JAPONICUS UNKNOWN FOR MGC XENOP…	Ribosomal protein S15Aa - structural constituent of ribosome - cytosolic small ribosomal subunit (sensu Eukaryota) - protein biosynthesis - ribosome	2e-68	structural constituent of ribosome||structural molecule activity||molecular_function	molecular_function	structural molecule activity	GO:0003735	2e-68	cytosolic small ribosomal subunit (sensu Eukaryota)||small ribosomal subunit||protein complex||cellular_component	cellular_component	protein complex	GO:0005843	2e-68	protein biosynthesis||cellular protein metabolism||protein metabolism||primary metabolism||metabolism||physiological process||biological_process	molecular_function	structural molecule activity	GO:0006412	2e-68	40S ribosomal protein S15/S22	3E-063	Translation, ribosomal structure and biogenesis]	Ribosomal_S8	3E-035
XC-102	XC-102	CYT		17.652	9.74				0	7.74193		FRD1-13 -> ECPGEACGA 119|	ubiquitin/S27Ae ribosomal protein	ubiquitin/ribosomal protein S27Ae fu	4E-080	gi|69608571	94	99	Carabus granulatus	UBIQUITIN RIBOSOMAL S27AE FUSION CICINDELA CAMPESTRIS BIPHYLLUS LUNATUS CARABUS GRANULATUS AGRIOTES LINEATUS SIMILAR TO CG5271-PA TRIBOLIUM CASTANEUM MICROMALTHUS DEBILIS S27A LYSIPHLEBUS TESTACEIPES TIMARCHA BALEARICA MELLIFERA EUCINETUS SP. GRAPHOCEPHALA ATROPUNCTATA DROSOPHILA MELANOGASTER RPS27A YAKUBA UBIQUITIN-HYBRID PRECURSOR HYBRID DIAPHORINA CITRI ANOPHELES GAMBIAE STR. PEST AEDES ALBOPI…	Ubiquitin / ribosomal protein S27a - structural constituent of ribosome - ribosome - protein biosynthesis	2e-66	structural constituent of ribosome||structural molecule activity||molecular_function	molecular_function	structural molecule activity	GO:0003735	2e-66	ribosome||ribonucleoprotein complex||protein complex||cellular_component	cellular_component	protein complex	GO:0005840	2e-66	protein biosynthesis||cellular protein metabolism||protein metabolism||primary metabolism||metabolism||physiological process||biological_process	molecular_function	structural molecule activity	GO:0006412	2e-66	Ubiquitin/40S ribosomal protein S27a fusion	2E-058	Translation, ribosomal structure and biogenesis]	ubiquitin	7E-025	UBQ	2E-024
XC-103	XC-103	CYT		26.705	9.57				2.05761	7.81893		FR07-6 -> ELAEDGYSGVEVR 27|FR08-8 -> KFVADGVFKAELNEFLTR 9|FR11-35 -> KFVADGVFKAELNEFLTR 9|FR13-50 -> KFVADGVFKAELNEFLTR 9|FR16-14 -> KFVADGVFKAELNEFLTR 9|FR19-4 -> KFVADGVFKAELNEFLTR 9|FR21-7 -> KFVADGVFKAELNEFLTR 9|FR22-10 -> KFVADGVFKAELNEFLTR 9|FR27-11 -> KFVADGVFKAELNEFLTR 9|FR35-3 -> KFVADGVFKAELNEFLTR 9|FR39-10 -> KFVADGVFKAELNEFLTR 9|	S3e ribosomal protein	ribosomal protein S3e [Scarabaeus la	1E-117	gi|70909551	88	101	Scarabaeus laticollis	RIBOSOMAL S3E SCARABAEUS LATICOLLIS CARABUS GRANULATUS SIMILAR TO 40S S3 TRIBOLIUM CASTANEUM DANIO RERIO ICTALURUS PUNCTATUS RS3_ICTPU XENOPUS TROPICALIS PSEUDOPLEURONECTES AMERICANUS S1A LAEVIS RS31_XENLA MUS MUSCULUS RATTUS NORVEGICUS ISOFORM 1 CANIS FAMILIARIS UNNAMED PRODUCT SUS SCROFA SAPIENS MACACA MULATTA TAURUS RS3_HUMAN RS3_BOVIN SYNTHETIC CONSTRUCT HOMO TETRAODON NIGROVIRIDIS HYPOTHETIC…	ribosomal protein S3 - intracellular - cytoplasm - ribosome - nucleic acid binding - structural constituent of ribosome - protein biosynthesis	0	nucleic acid binding||binding||molecular_function	molecular_function	binding	GO:0003676	1e-113	intracellular||cell part||cellular_component	cellular_component	cell part	GO:0005622	1e-113	protein biosynthesis||cellular protein metabolism||protein metabolism||primary metabolism||metabolism||physiological process||biological_process	molecular_function	binding	GO:0006412	1e-113	40S ribosomal protein S3	1E-111	Translation, ribosomal structure and biogenesis]	Ribosomal_S3_C	3E-019	KH	0.008
XC-106	XC-106	CYT		17.184	10.42				0.662252	7.28477			ribosomal protein S13	ribosomal protein S13e [Georissus sp	3E-075	gi|70909531	92	100	Georissus sp. APV-2005	RIBOSOMAL S13E GEORISSUS SP. S13 SPODOPTERA FRUGIPERDA RS13_SPOFR BOMBYX MORI RIBSOMAL PAPILIO DARDANUS PLUTELLA XYLOSTELLA RS13_PLUXY CHORISTONEURA PARALLELA Q8MUR2 RS13_CHOPR UNNAMED PRODUCT TETRAODON NIGROVIRIDIS AGRIOTES LINEATUS SIMILAR TO TRIBOLIUM CASTANEUM DANIO RERIO HYPOTHETICAL CURCULIO GLANDIUM ICTALURUS PUNCTATUS RS13_ICTPU TIMARCHA BALEARICA GILLICHTHYS MIRABILIS Q9DFR6 RS13_GILMI B…	ribosomal protein S13 - intracellular - ribosome - cytosolic small ribosomal subunit (sensu Eukaryota) - RNA binding - protein biosynthesis	3e-73	RNA binding||nucleic acid binding||binding||molecular_function	molecular_function	binding	GO:0003723	3e-73	intracellular||cell part||cellular_component	cellular_component	cell part	GO:0005622	3e-73	protein biosynthesis||cellular protein metabolism||protein metabolism||primary metabolism||metabolism||physiological process||biological_process	molecular_function	binding	GO:0006412	3e-73	40S ribosomal protein S13	8E-070	Translation, ribosomal structure and biogenesis]	Ribosomal_S15	2E-015	PAX	0.055
XC-70	XC-70	BL		11.317	4.26				0	11.5044		FR39-3 -> AAAVDIEPYWPGLFAK 33|FR39-4 -> DLITNIGSGVGSGGAAAAPAAAGGGAAAPAAAAK 57|FR39-5 -> DLITNIGSGVGSGGAAAAPAAAGGGAAAPAAAAKEEK 57|FR40-8 -> AAAVDIEPYWPGLFAK 33|	60S acidic ribosomal protein P1	60S acidic ribosomal protein P1 [Spod	5E-047	gi|18253043	87	103	Spodoptera frugiperda	ACIDIC RIBOSOMAL P1 SPODOPTERA FRUGIPERDA 7 LONOMIA OBLIQUA AEDES AEGYPTI BOMBYX MORI PLUTELLA XYLOSTELLA CERATITIS CAPITATA SIMILAR TO 60S RP21C TRIBOLIUM CASTANEUM DIAPHORINA CITRI CG4087-PA DROSOPHILA MELANOGASTER LP1 RPA2 RLA1_DROME RPP2 YAKUBA LYSIPHLEBUS TESTACEIPES PSEUDOOBSCURA UNNAMED PRODUCT MELLIFERA BRANCHIOSTOMA BELCHERI 1 CAENORHABDITIS ELEGANS FAMILY MEMBER RPA-1 RLA1_CAEEL RPA HOM…	Ribosomal protein LP1 - structural constituent of ribosome - cytosolic large ribosomal subunit (sensu Eukaryota) - protein biosynthesis - translational elongation	3e-43	structural constituent of ribosome||structural molecule activity||molecular_function	molecular_function	structural molecule activity	GO:0003735	3e-43	cytosolic large ribosomal subunit (sensu Eukaryota)||cytosolic ribosome (sensu Eukaryota)||ribosome||ribonucleoprotein complex||protein complex||cellular_component	cellular_component	protein complex	GO:0005842	3e-43	protein biosynthesis||cellular protein metabolism||protein metabolism||primary metabolism||metabolism||physiological process||biological_process	molecular_function	structural molecule activity	GO:0006412	3e-43	60s acidic ribosomal protein P1	5E-026	Translation, ribosomal structure and biogenesis]	Ribosomal_60s	4E-010
XC-71	XC-71	CYT		25.413	11.21				0	5.88235		FRD1-6 -> AKDAAENPDDVTK 198|	ribosomal protein L13	PREDICTED: similar to CG4651-PA, is	5E-091	gi|91082597	76	100	Tribolium castaneum	SIMILAR TO CG4651-PA ISOFORM A TRIBOLIUM CASTANEUM RIBOSOMAL L13E AGRIOTES LINEATUS L13 DIAPHORINA CITRI SPHAERIUS SP. 1 APIS MELLIFERA LYSIPHLEBUS TESTACEIPES ANTHERAEA YAMAMAI HELICOVERPA ZEA BOMBYX MORI SPODOPTERA FRUGIPERDA RL13_SPOFR CG4651-PB B DROSOPHILA MELANOGASTER RL13_DROME HOMOLOG PSEUDOOBSCURA RPL13 YAKUBA L13.E CYTOSOLIC FRUIT FLY ANOPHELES GAMBIAE STR. PEST DANIO RERIO RL13_BRARE U…	Ribosomal protein L13 - structural constituent of ribosome - cytosolic large ribosomal subunit (sensu Eukaryota) - protein biosynthesis - ribosome	3e-84	structural constituent of ribosome||structural molecule activity||molecular_function	molecular_function	structural molecule activity	GO:0003735	3e-84	cytosolic large ribosomal subunit (sensu Eukaryota)||cytosolic ribosome (sensu Eukaryota)||ribosome||ribonucleoprotein complex||protein complex||cellular_component	cellular_component	protein complex	GO:0005842	3e-84	protein biosynthesis||cellular protein metabolism||protein metabolism||primary metabolism||metabolism||physiological process||biological_process	molecular_function	structural molecule activity	GO:0006412	3e-84	60S Ribosomal protein L13	6E-063	Translation, ribosomal structure and biogenesis]	Ribosomal_L13e	3E-062	PlsC	0.070
XC-81	XC-81	CYT		22.068	9.96				1.04712	3.66492			S7e ribosomal protein	S7e ribosomal protein [Carabus granu	1E-092	gi|50344464	90	100	Carabus granulatus	RIBOSOMAL CARABUS GRANULATUS SIMILAR TO CG1883-PA ISOFORM A TRIBOLIUM CASTANEUM TIMARCHA BALEARICA S7 LYSIPHLEBUS TESTACEIPES APIS MELLIFERA MANDUCA SEXTA RS7_MANSE 40S SPODOPTERA FRUGIPERDA RS7_SPOFR CULEX PIPIENS QUINQUEFASCIATUS RS7_CULQU BOMBYX MORI S7E GALLERIA MELLONELLA PLUTELLA XYLOSTELLA AEDES AEGYPTI SPHAERIUS SP. RIBSOMAL PAPILIO DARDANUS ANOPHELES GAMBIAE STR. PEST RS7_ANOGA DIRUS STE…	ribosomal protein S7 - intracellular - ribosome - cytosolic small ribosomal subunit (sensu Eukaryota) - structural constituent of ribosome - RNA binding - protein biosynthesis	6e-78	structural constituent of ribosome||structural molecule activity||molecular_function	molecular_function	structural molecule activity	GO:0003735	6e-78	intracellular||cell part||cellular_component	cellular_component	cell part	GO:0005622	6e-78	protein biosynthesis||cellular protein metabolism||protein metabolism||primary metabolism||metabolism||physiological process||biological_process	molecular_function	structural molecule activity	GO:0006412	6e-78	40S ribosomal protein S7	3E-068	Translation, ribosomal structure and biogenesis]	Ribosomal_S7e	6E-080	RNAse_Pc	0.82
XC-65	XC-65	CYT		13.583	10.25				2.52101	6.72269			ribosomal protein S25	ribosomal protein S25 [Bombyx m	4E-056	gi|112983942	89	100	Bombyx mori	RIBOSOMAL S25 BOMBYX MORI SPODOPTERA FRUGIPERDA RS25_SPOFR PLATYSTOMOS ALBINUS CG6684-PB ISOFORM B DROSOPHILA MELANOGASTER CG6684-PA RS25_DROME PSEUDOOBSCURA SIMILAR TO RPS25 YAKUBA A APIS MELLIFERA TRIBOLIUM CASTANEUM AEDES AEGYPTI LYSIPHLEBUS TESTACEIPES CLONED BY ABILITY ARREST CELL CYCLE WHEN EXPRESSED IN FISSION YEAST SCHIZOSACCHAROMYCES POMBE ANOPHELES GAMBIAE STR. PEST RPS25-LIKE ACYRTHOSI…	Ribosomal protein S25 - structural constituent of ribosome - cytosolic small ribosomal subunit (sensu Eukaryota) - protein biosynthesis - ribosome	3e-56	structural constituent of ribosome||structural molecule activity||molecular_function	molecular_function	structural molecule activity	GO:0003735	3e-56	cytosolic small ribosomal subunit (sensu Eukaryota)||small ribosomal subunit||protein complex||cellular_component	cellular_component	protein complex	GO:0005843	3e-56	protein biosynthesis||cellular protein metabolism||protein metabolism||primary metabolism||metabolism||physiological process||biological_process	molecular_function	structural molecule activity	GO:0006412	3e-56	40S ribosomal protein S25	5E-028	Translation, ribosomal structure and biogenesis]	Ribosomal_S25	1E-027	HTH_GNTR	0.048
XC-83	XC-83	CYT		18.127	9.79				4.375	8.125		FRD3-10 -> RAPGAPGSSDK 124|FRD3-11 -> APGAPGSSDK 125|	S10e ribosomal protein	S10e ribosomal protein [Carabus gran	2E-072	gi|50344474	81	101	Carabus granulatus	RIBOSOMAL CARABUS GRANULATUS SIMILAR TO S10B ISOFORM C 1 APIS MELLIFERA JULODIS ONOPORDI S10 LYSIPHLEBUS TESTACEIPES S10E AGRIOTES LINEATUS SPODOPTERA FRUGIPERDA RS10_SPOFR CURCULIO GLANDIUM GEORISSUS SP. 2 TRIBOLIUM CASTANEUM BOMBYX MORI LONOMIA OBLIQUA DROSOPHILA PSEUDOOBSCURA MELANOGASTER Q9VWG3 RS10B_DROME AEDES AEGYPTI BRANCHIOSTOMA BELCHERI TSINGTAUNESE 40S STRONGYLOCENTROTUS PURPURATUS ANO…	Ribosomal protein S10b - structural constituent of ribosome - cytosolic small ribosomal subunit (sensu Eukaryota)	4e-62	RNA binding||nucleic acid binding||binding||molecular_function	molecular_function	binding	GO:0003723	1e-55	cytosolic small ribosomal subunit (sensu Eukaryota)||small ribosomal subunit||protein complex||cellular_component	cellular_component	protein complex	GO:0005843	1e-55	protein biosynthesis||cellular protein metabolism||protein metabolism||primary metabolism||metabolism||physiological process||biological_process	molecular_function	binding	GO:0006412	1e-55	40s ribosomal protein s10	4E-048	Translation, ribosomal structure and biogenesis]	S10_plectin	5E-047	HTH_ARSR	0.97
XC-84	XC-84	CYT		6.39	12.55				0	1.96078			ribosomal protein L39	ribosomal protein L39 [Bombyx m	1E-022	gi|112984118	98	100	Spodoptera frugiperda	RIBOSOMAL L39 BOMBYX MORI SIMILAR TO 60S 46 APIS MELLIFERA CICINDELA LITOREA BIPHYLLUS LUNATUS TRIBOLIUM CASTANEUM PLUTELLA XYLOSTELLA SPODOPTERA FRUGIPERDA RL39_SPOFR RL39_PLUXY ISOFORM B LYSIPHLEBUS TESTACEIPES A AEDES AEGYPTI CULEX PIPIENS PALLENS IXODES SCAPULARIS ANOPHELES GAMBIAE STR. PEST BRANCHIOSTOMA BELCHERI TSINGTAUNESE CG3997-PA DROSOPHILA MELANOGASTER RPL46 YAKUBA RL39_DROME PSEUDOOB…	Ribosomal protein L39 - structural constituent of ribosome - cytosolic large ribosomal subunit (sensu Eukaryota) - protein biosynthesis - ribosome	1e-20	structural constituent of ribosome||structural molecule activity||molecular_function	molecular_function	structural molecule activity	GO:0003735	1e-20	cytosolic large ribosomal subunit (sensu Eukaryota)||cytosolic ribosome (sensu Eukaryota)||ribosome||ribonucleoprotein complex||protein complex||cellular_component	cellular_component	protein complex	GO:0005842	1e-20	protein biosynthesis||cellular protein metabolism||protein metabolism||primary metabolism||metabolism||physiological process||biological_process	molecular_function	structural molecule activity	GO:0006412	1e-20	60s ribosomal protein L39	1E-006	Translation, ribosomal structure and biogenesis]	Ribosomal_L39	1E-005
XC-85	XC-85	CYT		17.779	10.94				0	7.89474			ribosomal protein S11-2	PREDICTED: similar to CG8857-PA, is	3E-076	gi|91085601	91	100	Tribolium castaneum	SIMILAR TO CG8857-PA ISOFORM A 1 TRIBOLIUM CASTANEUM RIBOSOMAL S11 BOMBYX MORI CICINDELA LITTORALIS HELIOTHIS VIRESCENS S11E DASCILLUS CERVINUS 2 APIS MELLIFERA EUCINETUS SP. SPHAERIUS 4 LONOMIA OBLIQUA LYSIPHLEBUS TESTACEIPES DROSOPHILA MELANOGASTER CG8857-PC YAKUBA AEDES AEGYPTI PSEUDOOBSCURA RS11_ANOGA ANOPHELES GAMBIAE STR. PEST ICTALURUS PUNCTATUS XENOPUS TROPICALIS GALLUS ARGOPECTEN IRRADIA…	Ribosomal protein S11 - structural constituent of ribosome - cytosolic small ribosomal subunit (sensu Eukaryota) - protein biosynthesis	2e-69	structural constituent of ribosome||structural molecule activity||molecular_function	molecular_function	structural molecule activity	GO:0003735	2e-69	cytosolic small ribosomal subunit (sensu Eukaryota)||small ribosomal subunit||protein complex||cellular_component	cellular_component	protein complex	GO:0005843	2e-69	protein biosynthesis||cellular protein metabolism||protein metabolism||primary metabolism||metabolism||physiological process||biological_process	molecular_function	structural molecule activity	GO:0006412	2e-69	40S ribosomal protein S11	7E-066	Translation, ribosomal structure and biogenesis]	Ribosomal_S17	2E-020
XC-86	XC-86	CYT		9.5	9.69				0	5.95238			ribosomal protein S27	putative ribosomal protein S27 [Diap	1E-042	gi|110671452	94	100	Diaphorina citri	RIBOSOMAL S27 DIAPHORINA CITRI SPODOPTERA FRUGIPERDA BOMBYX MORI DANIO RERIO HYPOTHETICAL ANOPHELES GAMBIAE STR. PEST ICTALURUS PUNCTATUS 1 DROSOPHILA MELANOGASTER SIMILAR TO YAKUBA PSEUDOOBSCURA PA ISOFORM 2 RPS27-PROV XENOPUS LAEVIS HOMOLOGUE RS27_XENLA RPS27 BRANCHIOSTOMA BELCHERI TSINGTAUNESE PLATICHTHYS FLESUS UNNAMED PRODUCT TETRAODON NIGROVIRIDIS AEDES ALBOPICTUS AEGYPTI HOMO SAPIENS METAL…	Ribosomal protein S27 - structural constituent of ribosome - cytosolic small ribosomal subunit (sensu Eukaryota)	3e-41	protein binding||binding||molecular_function	molecular_function	binding	GO:0005515	5e-40	intracellular||cell part||cellular_component	cellular_component	cell part	GO:0005622	5e-40	signal transduction||cell communication||cellular process||biological_process	molecular_function	binding	GO:0007165	5e-40	40s ribosomal protein S27	3E-034	Translation, ribosomal structure and biogenesis]	Ribosomal_S27e	6E-019	ZP	0.13
XC-87	XC-87	CYT		17.654	10.56				0	7.23684			ribosomal protein S18	ribosomal protein S18 [Antheraea yam	2E-078	gi|48958395	93	100	Spodoptera frugiperda	RIBOSOMAL S18 ANTHERAEA YAMAMAI SPODOPTERA FRUGIPERDA RS18_SPOFR BOMBYX MORI PLUTELLA XYLOSTELLA CICINDELA CAMPESTRIS S18E CURCULIO GLANDIUM SIMILAR TO CG8900-PA ISOFORM A TRIBOLIUM CASTANEUM ACYRTHOSIPHON PISUM APIS MELLIFERA DASCILLUS CERVINUS TIMARCHA BALEARICA SPHAERIUS SP. DIAPHORINA CITRI AEDES AEGYPTI DROSOPHILA MELANOGASTER CG8900-PB RPS18 YAKUBA SECHELLIA SIMULANS RS18_DROME IXODES SCAPU…	Ribosomal protein S18 - structural constituent of ribosome - cytosolic small ribosomal subunit (sensu Eukaryota) - protein biosynthesis - ribosome - translational initiation	4e-73	structural constituent of ribosome||structural molecule activity||molecular_function	molecular_function	structural molecule activity	GO:0003735	4e-73	cytosolic small ribosomal subunit (sensu Eukaryota)||small ribosomal subunit||protein complex||cellular_component	cellular_component	protein complex	GO:0005843	4e-73	protein biosynthesis||cellular protein metabolism||protein metabolism||primary metabolism||metabolism||physiological process||biological_process	molecular_function	structural molecule activity	GO:0006412	4e-73	Ribosomal protein S18	3E-055	Translation, ribosomal structure and biogenesis]	Ribosomal_S13	3E-029	ENDO3c	0.76
XC-90	XC-90	CYT		22.33	11				1.0582	3.7037		FRU1-1 -> GTANARTPQKDLWVQRMRV 68|	ribosomal protein L19	ribosomal protein L19e [Meladema cor	4E-092	gi|70909757	92	92	Meladema coriacea	RIBOSOMAL L19E MELADEMA CORIACEA SIMILAR TO CG2746-PA ISOFORM A TRIBOLIUM CASTANEUM L19 APIS MELLIFERA CICINDELA CAMPESTRIS CARABUS GRANULATUS BOMBYX MORI LYSIPHLEBUS TESTACEIPES GRAPHOCEPHALA ATROPUNCTATA DROSOPHILA PSEUDOOBSCURA MELANOGASTER CG2746-PB RL19_DROME SPHAERIUS SP. ANOPHELES GAMBIAE STR. PEST AEDES AEGYPTI RPL19 YAKUBA DIAPHORINA CITRI IXODES SCAPULARIS STRONGYLOCENTROTUS PURPURATUS …	Ribosomal protein L19 - structural constituent of ribosome - cytosolic large ribosomal subunit (sensu Eukaryota) - protein biosynthesis - ribosome	5e-87	structural constituent of ribosome||structural molecule activity||molecular_function	molecular_function	structural molecule activity	GO:0003735	5e-87	cytosolic large ribosomal subunit (sensu Eukaryota)||cytosolic ribosome (sensu Eukaryota)||ribosome||ribonucleoprotein complex||protein complex||cellular_component	cellular_component	protein complex	GO:0005842	5e-87	protein biosynthesis||cellular protein metabolism||protein metabolism||primary metabolism||metabolism||physiological process||biological_process	molecular_function	structural molecule activity	GO:0006412	5e-87	60s ribosomal protein L19	8E-049	Translation, ribosomal structure and biogenesis]	Ribosomal_L19e	4E-039	UAS	0.15
XC-91	XC-91	CYT		14.359	10.03				0	10.7692		FR40-5 -> RFVNVVQGFGR 111|	ribosomal protein S30	40S ribosomal protein S30 [Aedes aeg	7E-044	gi|108879228	69	99	Aedes aegypti	RIBOSOMAL S30 AEDES AEGYPTI LYSIPHLEBUS TESTACEIPES UBIQUITIN S30E FUSION PAPILIO DARDANUS HYPOTHETICAL 17 LONOMIA OBLIQUA CARABUS GRANULATUS BOMBYX MORI SPHAERIUS SP. ANOPHELES GAMBIAE STR. PEST SIMILAR TO ISOFORM A TRIBOLIUM CASTANEUM DASCILLUS CERVINUS HISTER SCARABAEUS LATICOLLIS GEORISSUS APIS MELLIFERA DROSOPHILA MELANOGASTER B PSEUDOOBSCURA YAKUBA SPODOPTERA FRUGIPERDA UNKNOWN FOR MGC XENO…	Ribosomal protein S30 - structural constituent of ribosome - cytosolic small ribosomal subunit (sensu Eukaryota)	1e-39	structural constituent of ribosome||structural molecule activity||molecular_function	molecular_function	structural molecule activity	GO:0003735	1e-23	cytosolic small ribosomal subunit (sensu Eukaryota)||small ribosomal subunit||protein complex||cellular_component	cellular_component	protein complex	GO:0005843	1e-23	protein biosynthesis||cellular protein metabolism||protein metabolism||primary metabolism||metabolism||physiological process||biological_process	molecular_function	structural molecule activity	GO:0006412	1e-23	Ubiquitin-like/40S ribosomal S30 protein fusion	2E-020	Translation, ribosomal structure and biogenesis, Posttranslational modification, protein turnover, chaperones]	Ribosomal_S30	9E-021	UBQ	0.071
XC-98	XC-98	CYT		14.444	10.84				0	2.43902			Ribosomal protein L35	ribosomal protein L35e [Cicindela ca	1E-053	gi|70909861	87	99	Cicindela campestris	RIBOSOMAL L35E CICINDELA CAMPESTRIS GEORISSUS SP. SIMILAR TO CG4111-PB ISOFORM B TRIBOLIUM CASTANEUM TIMARCHA BALEARICA L35 PLUTELLA XYLOSTELLA CHORISTONEURA PARALLELA BOMBYX MORI SPODOPTERA FRUGIPERDA APIS MELLIFERA CG4111-PA A DROSOPHILA MELANOGASTER PSEUDOOBSCURA LYSIPHLEBUS TESTACEIPES AEDES AEGYPTI ANOPHELES GAMBIAE STR. PEST CG4111-LIKE MIRANDA OPHIOPHAGUS HANNAH RL35_OPHHA SUS SCROFA RL35_…	Ribosomal protein L35 - structural constituent of ribosome - cytosolic large ribosomal subunit (sensu Eukaryota) - protein biosynthesis	6e-49	structural constituent of ribosome||structural molecule activity||molecular_function	molecular_function	structural molecule activity	GO:0003735	6e-49	cytosolic large ribosomal subunit (sensu Eukaryota)||cytosolic ribosome (sensu Eukaryota)||ribosome||ribonucleoprotein complex||protein complex||cellular_component	cellular_component	protein complex	GO:0005842	6e-49	protein biosynthesis||cellular protein metabolism||protein metabolism||primary metabolism||metabolism||physiological process||biological_process	molecular_function	structural molecule activity	GO:0006412	6e-49	60S ribosomal protein L35	6E-020	Translation, ribosomal structure and biogenesis]	Ribosomal_L29	2E-006	PP2Cc	0.52
Protein modification
XC-93	XC-93	CYT		17.245	5.49				0.649351	5.1948			similar to Prefoldin subunit 5	PREDICTED: similar to Prefoldin sub	2E-041	gi|48102645	57	94	Apis mellifera	SIMILAR TO PREFOLDIN SUBUNIT 5 C-MYC-BINDING MM-1 MYC MODULATOR 1 EIG-1 APIS MELLIFERA C MYC-BINDING BINDING MM EIG ISOFORM TRIBOLIUM CASTANEUM AEDES AEGYPTI ANOPHELES GAMBIAE STR. PEST STRONGYLOCENTROTUS PURPURATUS DROSOPHILA PSEUDOOBSCURA CG7048-PA MELANOGASTER Q9VCZ8 PFD5_DROME PROBABLE UNNAMED PRODUCT TETRAODON NIGROVIRIDIS BOS TAURUS Q8HYI9 PFD5_BOVIN HYPOTHETICAL XENOPUS TROPICALIS MUS MUSC…	CG7048 - protein folding - prefoldin complex	1e-29	transcription corepressor activity||transcriptional repressor activity||transcription regulator activity||molecular_function	molecular_function	transcription regulator activity	GO:0003714	7e-29	nucleus||intracellular membrane-bound organelle||membrane-bound organelle||organelle||cellular_component	cellular_component	organelle	GO:0005634	7e-29	regulation of transcription\, DNA-dependent||regulation of transcription||regulation of nucleobase\, nucleoside\, nucleotide and nucleic acid metabolism||regulation of cellular metabolism||regulation of metabolism||regulation of physiological process||regulation of biological process||biological_process	molecular_function	transcription regulator activity	GO:0006355	7e-29	Molecular chaperone Prefoldin, subunit 5	1E-030	Posttranslational modification, protein turnover, chaperones]	Prefoldin	7E-014
Cytoskeletal proteins
XC-55	XC-55	CYT		19.811	4.69				0	6.39535		FR34-4 -> TQGDIQIEGFNPSAEEADEGTDAATESGVDVVLNHR 37|FR35-1 -> LVDEVLYEVTGK 21|FR35-2 -> TQGDIQIEGFNPSAEEADEGTDAATESGVDVVLNHR 37|	translationally controlled tumor protein	translationally controlled tumo	3E-084	gi|112982880	87	100	Bombyx mori	TRANSLATIONALLY CONTROLLED TUMOR BOMBYX MORI PLUTELLA XYLOSTELLA TCTP_PLUXY TRANSLATIONALLY-CONTROLLED HOMOLOG TCTP HYPOTHETICAL 6 LONOMIA OBLIQUA Q5MGM6 TCTP_LONON SIMILAR TO CG4800-PA TRIBOLIUM CASTANEUM GRAPHOCEPHALA ATROPUNCTATA DROSOPHILA MELANOGASTER Q9VGS2 TCTP_DROME YAKUBA Q6XIN1 TCTP_DROYA PSEUDOOBSCURA ISOFORM 1 APIS MELLIFERA ANOPHELES GAMBIAE STR. PEST Q7QCK2 TCTP_ANOGA AEDES ALBOPICT…	Translationally controlled tumor protein - cytoplasm	2e-78	calcium ion binding||metal ion binding||ion binding||binding||molecular_function	molecular_function	binding	GO:0005509	3e-78	cytoplasm||intracellular part||cell part||cellular_component	cellular_component	cell part	GO:0005737	3e-78	anti-apoptosis||negative regulation of apoptosis||regulation of apoptosis||regulation of programmed cell death||regulation of cellular physiological process||regulation of physiological process||regulation of biological process||biological_process	molecular_function	binding	GO:0006916	3e-78	Microtubule-binding protein (translationally controlled tumor protein)	7E-044	Cell cycle control, cell division, chromosome partitioning, Cytoskeleton]	TCTP	2E-047	Aamy	0.68
Energy metabolism
cluster-195	cluster-195	BL	25-26	6.649	6.52	3.815	6.2		1.69491	11.8644			NADH dehydrogenase	ENSANGP00000028471 [Anopheles gambiae	1E-009	gi|55238019	58	93	Anopheles gambiae str. PEST	ANOPHELES GAMBIAE STR. PEST DEHYDROGENASE AEDES AEGYPTI SIMILAR TO DROSOPHILA MELANOGASTER YAKUBA ISOFORM B PSEUDOOBSCURA UNNAMED PRODUCT TETRAODON NIGROVIRIDIS MITOCHONDRIAL COMPLEX I SUBUNIT NDUFB1 GORILLA TROGLODYTES CI-MNLL HOMOLOG GENE HOMO SAPIENS NDUB1_HUMAN NADH UBIQUINONE 1 BETA SUBCOMPLEX NADH-UBIQUINONE OXIDOREDUCTASE MNLL I-MNLL 7KDA BOS TAURUS 252 NADH2 CHAIN BOVINE CI PONGO PYGMAEUS…	CG18624 - NADH dehydrogenase activity - respiratory chain complex I (sensu Eukaryota) - mitochondrial electron transport, NADH to ubiquinone	4e-08	NADH dehydrogenase activity||oxidoreductase activity\, acting on NADH or NADPH||oxidoreductase activity||catalytic activity||molecular_function	molecular_function	catalytic activity	GO:0003954	4e-08	respiratory chain complex I (sensu Eukaryota)||respiratory chain complex I||protein complex||cellular_component	cellular_component	protein complex	GO:0005747	4e-08
Proteasome machinery
XC-116	XC-116	CYT		22.748	6.43				0	7			proteasome subunit beta type 2	PREDICTED: similar to CG17331-PA is	2E-074	gi|66519157	65	96	Apis mellifera	SIMILAR TO ISOFORM 1 APIS MELLIFERA PROTEASOME SUBUNIT BETA TYPE 2 COMPONENT C7-I MACROPAIN MULTICATALYTIC ENDOPEPTIDASE COMPLEX TRIBOLIUM CASTANEUM C7 I ANOPHELES GAMBIAE STR. PEST AEDES AEGYPTI XENOPUS LAEVIS PROSOME DANIO RERIO HYPOTHETICAL TROPICALIS CANIS FAMILIARIS RATTUS NORVEGICUS RC7-I SP. PSB2_RAT SUBUNIT=RC7-I RC7 HOMO SAPIENS MACACA MULATTA PSMB2 HSC7-I SYNTHETIC CONSTRUCT PSB2_HUMAN …	CG17331 - cellular physiological process - endopeptidase activity - proteasome core complex (sensu Eukaryota)	2e-56	endopeptidase activity||peptidase activity||hydrolase activity||catalytic activity||molecular_function	molecular_function	catalytic activity	GO:0004175	2e-56	proteasome core complex (sensu Eukaryota)||protein complex||cellular_component	cellular_component	protein complex	GO:0005839	2e-56	cellular physiological process||physiological process||biological_process	molecular_function	catalytic activity	GO:0050875	2e-56	20S proteasome, regulatory subunit beta type PSMB2/PRE1	7E-073	Posttranslational modification, protein turnover, chaperones]	Proteasome	3E-037
XC-124	XC-124	CYT		27.056	6.88				0	6.50406			Proteasome alpha 6 subunit	proteasome subunit alpha type [Aedes	1E-112	gi|108873937	80	100	Aedes aegypti	PROTEASOME SUBUNIT ALPHA TYPE AEDES AEGYPTI SIMILAR TO 6 IOTA CHAIN MACROPAIN MULTICATALYTIC ENDOPEPTIDASE COMPLEX BOS TAURUS HYPOTHETICAL SAPIENS TROGLODYTES PROSOME RATTUS NORVEGICUS ISOFORM MACACA MULATTA 2 8 CANIS FAMILIARIS MUS MUSCULUS UNNAMED PRODUCT Q9QUM9 PSA6_MOUSE ANOPHELES GAMBIAE STR. PEST 5 PSMA6A DANIO RERIO TRIBOLIUM CASTANEUM GALLUS XENOPUS LAEVIS 3 TETRAODON NIGROVIRIDIS PSMA6-P…	PSMA6, PROS27: Proteasome subunit alpha type 6 - RNA binding - protein binding - ubiquitin-dependent protein catabolism - proteasome core complex (sensu Eukaryota)	0	RNA binding||nucleic acid binding||binding||molecular_function	molecular_function	binding	GO:0003723	1e-113	proteasome core complex (sensu Eukaryota)||protein complex||cellular_component	cellular_component	protein complex	GO:0005839	1e-113	ubiquitin-dependent protein catabolism||modification-dependent protein catabolism||proteolysis during cellular protein catabolism||cellular protein catabolism||protein catabolism||protein metabolism||primary metabolism||metabolism||physiological process||biological_process	molecular_function	binding	GO:0006511	1e-113	20S proteasome, regulatory subunit alpha type PSMA6/SCL1	1E-110	Posttranslational modification, protein turnover, chaperones]	Proteasome	3E-036
Nuclear protein
XC-72	XC-72	CYT		7.727	9.26				0	4.61538		FR25-112 -> KILTKLMNTENNK 47|FRD2-3 -> DPSGHSRKILTK 40|	Nuclear protein 1	CG6770-PA [Drosophila melanogaster] >g	6E-021	gi|7297905	75	93	Drosophila melanogaster	CG6770-PA DROSOPHILA MELANOGASTER YAKUBA HYPOTHETICAL 33 LONOMIA OBLIQUA PSEUDOOBSCURA SIMILAR TO TRIBOLIUM CASTANEUM CONSERVED AEDES AEGYPTI NUCLEAR IXODES SCAPULARIS CO-TRANSCRIPTION FACTOR P8 ARTEMIA FRANCISCANA CO TRANSCRIPTION XENOPUS LAEVIS BRANCHIOSTOMA BELCHERI TSINGTAUNESE 1 CANDIDATE METASTASIS BOS TAURUS ISOFORM 2 CANIS FAMILIARIS RATTUS NORVEGICUS NUPR1_RAT A HOMO SAPIENS PRODUCT WITH…	NUPR1, COM1: Nuclear protein 1 - molecular function unknown - induction of apoptosis - cell growth - nucleus	7e-06	molecular function unknown||molecular_function	molecular_function	molecular function unknown	GO:0005554	7e-06	nucleus||intracellular membrane-bound organelle||membrane-bound organelle||organelle||cellular_component	cellular_component	organelle	GO:0005634	7e-06	induction of apoptosis||positive regulation of apoptosis||regulation of apoptosis||regulation of programmed cell death||regulation of cellular physiological process||regulation of physiological process||regulation of biological process||biological_process	molecular_function	molecular function unknown	GO:0006917	7e-06	DNA-binding nuclear protein p8	5E-008	Transcription]
Unknown conserved proteins
cluster-144	cluster-144	SIG	22-23	25.842	9.14	23.374	9.38		0	4.05405		FRD1-5 -> PLLLIMVLPKMMNDPETKK 160|	purine nucleotide binding - RAN protein	PREDICTED: similar to CG8397-PA [Ap	3E-076	gi|48094647	63	101	Apis mellifera	SIMILAR TO CG8397-PA MELLIFERA ACTIN BINDING AEDES AEGYPTI TRIBOLIUM CASTANEUM ANOPHELES GAMBIAE STR. PEST DROSOPHILA PSEUDOOBSCURA MELANOGASTER DANIO RERIO HYPOTHETICAL NOVEL HUMAN MOUSE ATG GTP PRECURSOR.\N\ CHROMOSOME 15 OPEN READING FRAME 24 STRONGYLOCENTROTUS PURPURATUS ISOFORM 2 MACACA MULATTA UNNAMED PRODUCT FASCICULARIS CO024_MACFA UNCHARACTERIZED HOMOLOG PRECURSOR SAPIENS HOMO AAAL905 Q9…	CG8397 - actin binding	7e-58	purine nucleotide binding||nucleotide binding||binding||molecular_function	molecular_function	binding	GO:0017076	6e-46	cytoplasm||intracellular part||cell part||cellular_component	cellular_component	cell part	GO:0005737	6e-46	biological process unknown||biological_process	molecular_function	binding	GO:0000004	6e-46	Predicted membrane protein	1E-045	Function unknown]			RanBD	0.017
XC-217	XC-217	SIG	26-27	8.179	9.43	5.276	9.7		0	4.16667			unknown conserved	PREDICTED: similar to CG13618-PA [T	2E-028	gi|91093109	85	24	Tribolium castaneum	SIMILAR TO TRIBOLIUM CASTANEUM UNNAMED PRODUCT MUS MUSCULUS U373_MOUSE PRECURSOR TRANSMEMBRANE 167 HOMO SAPIENS HYPOTHETICAL TAURUS ISOFORM 2 MACACA MULATTA PONGO PYGMAEUS Q8TBQ9 U373_HUMAN Q5RAL1 U373_PONPY CANIS FAMILIARIS GALLUS Q5ZII6 U373_CHICK XENOPUS TROPICALIS U373_XENTR NOVEL DROSOPHILA MELANOGASTER Q9VWH8 U373_DROME ANOPHELES GAMBIAE STR. PEST CONSERVED AEDES AEGYPTI PSEUDOOBSCURA DANIO…	zgc:112458 - cellular component unknown - biological process unknown - molecular function unknown	9e-27	molecular function unknown||molecular_function	molecular_function	molecular function unknown	GO:0005554	9e-27	cellular component unknown||cellular_component	cellular_component	cellular component unknown	GO:0008372	9e-27	biological process unknown||biological_process	molecular_function	molecular function unknown	GO:0000004	9e-27	Uncharacterized conserved protein	3E-018	Function unknown]	DUF1242	6E-023
