# Supplementary material for: An insight into the sialome of the oriental rat flea, Xenopsylla cheopis (Rots)
Source: BMC Genomics. 2007 Apr 16;8:102. doi: 10.1186/1471-2164-8-102 (PMC1876217; doi:10.1186/1471-2164-8-102)
Supplement: Additional file 3 — Supplemental table S1. Hyperlinked Microsoft Excel file with CD39/apyrase proteins and various database comparisons. This file can be found at NCBI [89] and at BMC Genomics as supplemental data. [file 1471-2164-8-102-S3.xls]

## Sheet: cd39-pep
Seq name	Description	Comments	TMHMM result	Predicted helices	% membrane	% outside	% inside	SigP Result	Cleavage Position	Seq size	MW	pI	Mature MW	pI
HS_1_45580700	Ectoapyrase 1		ExpAA=59.59 First60=22.14 PredHel=2 Topology=i17-39o477-499i	2	8.6	85.9	5.5	ANC		510	58.011	5.93
HS_3_4557425	Ectoapyrase 3		ExpAA=45.98 First60=22.52 PredHel=2 Topology=i24-46o486-508i	2	8.3	83.2	8.5	ANC		529	59.186	5.98
HS_7_111600401	Ectoapyrase 7		ExpAA=46.46 First60=24.20 PredHel=2 Topology=i30-52o548-570i	2	7.3	82.1	10.6	ANC		604	69.005	7.29
HS_4_4758662	Ectoapyrase 4		ExpAA=43.65 First60=21.18 PredHel=2 Topology=i35-54o561-583i	2	6.7	82.3	11	ANC		616	70.302	8.55
HS_1_55958874	Ectoapyrase 1		ExpAA=59.97 First60=22.20 PredHel=2 Topology=i24-46o484-506i	2	8.5	84.7	6.8	ANC		517	58.757	6.29
HS_8_110431368	Ectoapyrase 8 isoform 1		ExpAA=54.60 First60=23.04 PredHel=2 Topology=i13-35o472-494i	2	8.9	88.3	2.8	BL	34-35	495	53.973	5.18	50.516	5.16
HS_2_45827718	Ectoapyrase 2 isoform 1		ExpAA=53.90 First60=18.96 PredHel=2 Topology=i7-29o461-483i	2	8.9	87.3	3.8	SIG	29-30	495	53.723	8.58	50.864	8.3
HS_1_18203633	Ectoapyrase 2 (CD39 antigen-like 1)		ExpAA=53.90 First60=18.96 PredHel=2 Topology=i7-29o461-483i	2	8.9	87.3	3.8	SIG	29-30	495	53.716	8.58	50.864	8.3
HS_5_18202142	Ectoapyrase 5 precursor (ER-UDPase)	Shown to be secreted	ExpAA=32.13 First60=32.04 PredHel=2 Topology=o5-22i29-51o	2	9.1	89.3	1.6	SIG	20-21	428	47.568	5.92	45.443	5.92
HS_6_44888979	Ectoapyrase 6 (CD39 antigen-like 2)	Shown to be secreted	ExpAA=24.14 First60=21.98 PredHel=1 Topology=i38-60o	1	4.5	87.6	7.9	ANC		484	53.292	9.23
ST_1_2506931	Potato apyrase precursor		ExpAA=18.96 First60=18.91 PredHel=1 Topology=i7-24o	1	3.7	94.7	1.5	SIG	30-31	454	50.041	6.64	46.724	6.45
XC-apy	Flea salivary apyrase		ExpAA=10.66 First60=10.65 PredHel=0 Topology=o	0				SIG	23-24	438	49.525	9.59	46.895	9.59
